# Supplementary material for: 1-[4-(2,3,4,6-Tetra-O-acetyl-β-d-allo­pyranos­yloxy)benzyl­idene]thio­semi­carbazide
Source: Acta Crystallogr Sect E Struct Rep Online. 2009 Mar 6;65(Pt 4):o679. doi: 10.1107/S1600536809007260 (PMC2968846; doi:10.1107/S1600536809007260)
Supplement: Supplementary file 1 [file e-65-0o679-sup1.cif]

##############################################################################
###                                                                        ###
###        Electronic paper (Acta Crystallographica Section E)             ###
###                                                                        ###
##############################################################################
#                                                                            #
# This CIF contains the data in a paper accepted for publication in Acta     #
# Crystallographica Section E. It conforms to the requirements of Notes      #
# for Authors for Section E, and has been peer reviewed under the auspices   #
# of the IUCr Commission on Journals.                                        #
#                                                                            #
# Full details of the Crystallographic Information File format               #
# are given in the paper "The Crystallographic Information File (CIF):       #
# a New Standard Archive File for Crystallography" by S. R. Hall, F. H.      #
# Allen and I. D. Brown [Acta Cryst. (1991), A47, 655-685].                  #
#                                                                            #
# The current version of the core CIF dictionary is obtainable from          #
# ftp://ftp.iucr.org/pub/cif_core.dic. The current version number is 2.4.    #
#                                                                            #
# Software is freely available for graphical display of the structure(s) in  #
# this CIF.  For information consult the CIF home page http://www.iucr.org/  #
# cif/home.html                                                              #
#                                                                            #
# This file may be used for bona fide research purposes within the           #
# scientific community so long as proper attribution is given to the journal # 
# article from which it was obtained.                                        #
#                                                                            #
##############################################################################
                                             
data_global
_audit_creation_method     'SHELXL-97'
_journal_date_recd_electronic     2009-02-15
_journal_date_accepted     2009-02-27
_journal_name_full     'Acta Crystallographica, Section E'
_journal_year     2009
_journal_volume     65
_journal_issue      4
_journal_page_first     o679
_journal_page_last     o679
_journal_paper_category     QO
_journal_coeditor_code     RZ2297
_publ_contact_author_name     'Yin Shu fan'
_publ_contact_author_address
;
Department of Chemistry
Sichuan University
Chengdu 610064
People's Republic of China
;
_publ_contact_author_email     chuandayouji217@163.com
_publ_contact_author_fax     86-28-85503392
_publ_contact_author_phone     86-28-85503392
_publ_section_title
;\
1-[4-(2,3,4,6-Tetra-<i>O</i>-acetyl-\b-D-allopyranosyloxy)benzylidene]\
thiosemicarbazide
;
loop_
    _publ_author_name
    _publ_author_address
    'Fu, Li'
;
  College of Chemistry
  Sichuan University
  Chengdu 610064
  People's Republic of China
;
    'Yin, Xiu-juan'
;
  College of Chemistry
  Sichuan University
  Chengdu 610064
  People's Republic of China
;
    'Zheng, Lei'
;
  College of Chemistry
  Sichuan University
  Chengdu 610064
  People's Republic of China
;
    'Li, Ying'
;
  College of Chemistry
  Sichuan University
  Chengdu 610064
  People's Republic of China
;
    'Yin, Shu-fan'
;
  College of Chemistry
  Sichuan University
  Chengdu 610064
  People's Republic of China
;
_publ_section_synopsis     .
data_I
_chemical_name_systematic
;
1-[4-(2,3,4,6-Tetra-<i>O</i>-acetyl-\b-D-
allopyranosyloxy)benzylidene]thiosemicarbazide
;
_chemical_name_common     ?
_chemical_formula_moiety     'C22 H27 N3 O10 S'
_chemical_formula_sum     'C22 H27 N3 O10 S'
_chemical_formula_weight     525.53
_symmetry_cell_setting     Orthorhombic
_symmetry_space_group_name_H-M     'P 21 21 21'
_symmetry_space_group_name_Hall     'P 2ac 2ab'
loop_
    _symmetry_equiv_pos_as_xyz
    'x, y, z'
    'x+1/2, -y+1/2, -z'
    '-x, y+1/2, -z+1/2'
    '-x+1/2, -y, z+1/2'
_cell_length_a     9.848(3)
_cell_length_b     11.515(3)
_cell_length_c     23.250(4)
_cell_angle_alpha     90.00
_cell_angle_beta     90.00
_cell_angle_gamma     90.00
_cell_volume     2636.5(12)
_cell_formula_units_Z     4
_cell_measurement_reflns_used     19
_cell_measurement_theta_min     4.45
_cell_measurement_theta_max     7.45
_cell_measurement_temperature     292(2)
_exptl_crystal_description     block
_exptl_crystal_colour     colourless
_exptl_crystal_size_max     0.54
_exptl_crystal_size_mid     0.46
_exptl_crystal_size_min     0.24
_exptl_crystal_density_diffrn     1.324
_exptl_crystal_density_meas     ?
_exptl_crystal_density_method     'not measured'
_exptl_crystal_F_000     1104
_exptl_absorpt_coefficient_mu     0.180
_exptl_absorpt_correction_type     psi-scan
_exptl_absorpt_process_details     '(North <i>et al.</i>,  1968)'
_exptl_absorpt_correction_T_min     0.909
_exptl_absorpt_correction_T_max     0.958
_exptl_special_details
;
;
_diffrn_ambient_temperature     292(2)
_diffrn_radiation_type     MoK\a
_diffrn_radiation_wavelength     0.71073
_diffrn_radiation_source     'fine-focus sealed tube'
_diffrn_radiation_monochromator     graphite
_diffrn_measurement_device_type     'Enraf-Nonius CAD-4'
_diffrn_measurement_method     Omega/2-Theta
_diffrn_detector_area_resol_mean     ?
_diffrn_reflns_number     5423
_diffrn_reflns_av_R_equivalents     0.0083
_diffrn_reflns_av_sigmaI/netI     0.0634
_diffrn_reflns_theta_min     1.75
_diffrn_reflns_theta_max     26.02
_diffrn_reflns_theta_full     26.02
_diffrn_measured_fraction_theta_max     0.299
_diffrn_measured_fraction_theta_full     0.995
_diffrn_reflns_limit_h_min     -10
_diffrn_reflns_limit_h_max     12
_diffrn_reflns_limit_k_min     -14
_diffrn_reflns_limit_k_max     14
_diffrn_reflns_limit_l_min     -28
_diffrn_reflns_limit_l_max     28
_diffrn_standards_number     3
_diffrn_standards_interval_count     200
_diffrn_standards_interval_time     ?
_diffrn_standards_decay_%     1.020
_refine_special_details
;
Refinement of <i>F</i>^2^ against ALL reflections. The weighted <i>R</i>-factor
<i>wR</i> and goodness of fit <i>S</i> are based on <i>F</i>^2^, conventional
<i>R</i>-factors <i>R</i> are based on <i>F</i>, with <i>F</i> set to zero for
negative <i>F</i>^2^. The threshold expression of <i>F</i>^2^ >
\s(<i>F</i>^2^) is used only for calculating <i>R</i>-factors(gt) <i>etc</i>.
and is not relevant to the choice of reflections for refinement.
<i>R</i>-factors based on <i>F</i>^2^ are statistically about twice as large
as those based on <i>F</i>, and <i>R</i>- factors based on ALL data will be
even larger.
;
_reflns_number_total     4940
_reflns_number_gt     2851
_reflns_threshold_expression     I>2\s(I)
_refine_ls_structure_factor_coef     Fsqd
_refine_ls_matrix_type     full
_refine_ls_R_factor_all     0.1368
_refine_ls_R_factor_gt     0.0620
_refine_ls_wR_factor_gt     0.1553
_refine_ls_wR_factor_ref     0.1952
_refine_ls_goodness_of_fit_ref     1.066
_refine_ls_restrained_S_all     1.066
_refine_ls_number_reflns     4940
_refine_ls_number_parameters     329
_refine_ls_number_restraints     0
_refine_ls_hydrogen_treatment     mixed
_refine_ls_weighting_scheme     calc
_refine_ls_weighting_details
                 'calc w=1/[\s^2^(Fo^2^)+(0.1108P)^2^] where P=(Fo^2^+2Fc^2^)/3'
_atom_sites_solution_hydrogens     mixed
_atom_sites_solution_primary     direct
_atom_sites_solution_secondary     difmap
_refine_ls_shift/su_max     0.001
_refine_ls_shift/su_mean     0.000
_refine_diff_density_max     0.299
_refine_diff_density_min     -0.266
_refine_ls_extinction_method     none
_refine_ls_extinction_coef     ?
_refine_ls_abs_structure_details     'Flack, (1983), 2108 Friedel pairs'
_refine_ls_abs_structure_Flack     0.35(19)
loop_
    _atom_type_symbol
    _atom_type_description
    _atom_type_scat_dispersion_real
    _atom_type_scat_dispersion_imag
    _atom_type_scat_source
    'C' 'C' 0.0033 0.0016
                         'International Tables Vol C Tables 4.2.6.8 and 6.1.1.4'
    'H' 'H' 0.0000 0.0000
                         'International Tables Vol C Tables 4.2.6.8 and 6.1.1.4'
    'O' 'O' 0.0106 0.0060
                         'International Tables Vol C Tables 4.2.6.8 and 6.1.1.4'
    'N' 'N' 0.0061 0.0033
                         'International Tables Vol C Tables 4.2.6.8 and 6.1.1.4'
    'S' 'S' 0.1246 0.1234
                         'International Tables Vol C Tables 4.2.6.8 and 6.1.1.4'
_computing_data_collection     'DIFRAC (Gabe et al., 1993)'
_computing_cell_refinement     'DIFRAC (Gabe et al., 1993)'
_computing_data_reduction     'NRCVAX (Gabe <i>et al.</i>,  1989)'
_computing_structure_solution     'SHELXS97 (Sheldrick, 2008)'
_computing_structure_refinement     'SHELXL97 (Sheldrick, 2008)'
_computing_molecular_graphics     'ORTEP-3 for Windows (Farrugia, 1997)'
_computing_publication_material     'SHELXL97 (Sheldrick, 2008)'
loop_
    _atom_site_type_symbol
    _atom_site_label
    _atom_site_fract_x
    _atom_site_fract_y
    _atom_site_fract_z
    _atom_site_U_iso_or_equiv
    _atom_site_adp_type
    _atom_site_calc_flag
    _atom_site_refinement_flags
    _atom_site_occupancy
    _atom_site_disorder_assembly
    _atom_site_disorder_group
    S S1 0.67386(19) 0.79792(13) 1.07682(8) 0.0785(5) Uani d . 1 . .
    O O1 0.0580(3) 0.0411(3) 0.84568(15) 0.0535(9) Uani d . 1 . .
    O O2 -0.0599(4) -0.0865(4) 0.7938(2) 0.0862(14) Uani d . 1 . .
    O O3 0.2305(3) -0.1128(3) 0.71708(14) 0.0522(9) Uani d . 1 . .
    O O4 0.1797(6) -0.3014(4) 0.7185(2) 0.1061(18) Uani d . 1 . .
    O O5 0.5080(3) -0.0914(3) 0.74617(14) 0.0482(8) Uani d . 1 . .
    O O6 0.6199(5) -0.2413(4) 0.70896(19) 0.0865(14) Uani d . 1 . .
    O O7 0.6077(3) -0.1962(3) 0.84617(15) 0.0501(8) Uani d . 1 . .
    O O8 0.5379(4) -0.3793(3) 0.8569(2) 0.0781(13) Uani d . 1 . .
    O O9 0.4971(3) -0.0280(3) 0.92000(13) 0.0443(7) Uani d . 1 . .
    O O10 0.3267(3) 0.0069(3) 0.85614(12) 0.0407(7) Uani d . 1 . .
    N N1 0.6208(4) 0.4935(4) 1.00575(18) 0.0548(11) Uani d . 1 . .
    N N2 0.6680(5) 0.5844(4) 1.0393(2) 0.0565(12) Uani d . 1 . .
    H H2N1 0.708(5) 0.569(5) 1.066(2) 0.049(17) Uiso d . 1 . .
    N N3 0.5385(6) 0.7104(5) 0.9885(2) 0.0832(17) Uani d . 1 . .
    H H3A 0.5134 0.6535 0.9670 0.100 Uiso calc R 1 . .
    H H3B 0.5078 0.7791 0.9820 0.100 Uiso calc R 1 . .
    C C1 0.2764(4) 0.0066(4) 0.7979(2) 0.0402(10) Uani d . 1 . .
    H H1 0.3406 0.0512 0.7745 0.048 Uiso calc R 1 . .
    C C2 0.2779(4) -0.1174(4) 0.7760(2) 0.0433(11) Uani d . 1 . .
    H H2 0.2159 -0.1649 0.7990 0.052 Uiso calc R 1 . .
    C C3 0.4199(5) -0.1666(4) 0.7796(2) 0.0459(12) Uani d . 1 . .
    H H3 0.4230 -0.2467 0.7654 0.055 Uiso calc R 1 . .
    C C4 0.4693(4) -0.1589(4) 0.8422(2) 0.0396(10) Uani d . 1 . .
    H H4 0.4119 -0.2072 0.8669 0.048 Uiso calc R 1 . .
    C C5 0.4627(4) -0.0333(4) 0.86160(19) 0.0367(10) Uani d . 1 . .
    H H5 0.5245 0.0149 0.8387 0.044 Uiso calc R 1 . .
    C C6 0.1424(4) 0.0717(5) 0.7977(2) 0.0496(13) Uani d . 1 . .
    H H6A 0.1602 0.1546 0.7987 0.060 Uiso calc R 1 . .
    H H6B 0.0943 0.0548 0.7623 0.060 Uiso calc R 1 . .
    C C7 -0.0460(5) -0.0308(5) 0.8376(3) 0.0597(14) Uani d . 1 . .
    C C8 -0.1389(6) -0.0288(6) 0.8892(3) 0.0787(19) Uani d . 1 . .
    H H8A -0.1704 -0.1061 0.8971 0.118 Uiso calc R 1 . .
    H H8B -0.2152 0.0206 0.8814 0.118 Uiso calc R 1 . .
    H H8C -0.0903 0.0003 0.9220 0.118 Uiso calc R 1 . .
    C C9 0.1755(6) -0.2085(6) 0.6944(3) 0.0694(16) Uani d . 1 . .
    C C10 0.1184(7) -0.1847(6) 0.6369(3) 0.083(2) Uani d . 1 . .
    H H10A 0.0842 -0.2555 0.6206 0.125 Uiso calc R 1 . .
    H H10B 0.1880 -0.1535 0.6125 0.125 Uiso calc R 1 . .
    H H10C 0.0457 -0.1295 0.6403 0.125 Uiso calc R 1 . .
    C C11 0.6074(5) -0.1380(5) 0.7148(2) 0.0541(14) Uani d . 1 . .
    C C12 0.6992(6) -0.0490(6) 0.6898(3) 0.0775(19) Uani d . 1 . .
    H H12A 0.7702 -0.0867 0.6686 0.116 Uiso calc R 1 . .
    H H12B 0.7382 -0.0034 0.7202 0.116 Uiso calc R 1 . .
    H H12C 0.6484 0.0006 0.6645 0.116 Uiso calc R 1 . .
    C C13 0.6297(6) -0.3110(5) 0.8532(2) 0.0576(14) Uani d . 1 . .
    C C14 0.7786(6) -0.3377(6) 0.8568(3) 0.084(2) Uani d . 1 . .
    H H14A 0.8104 -0.3227 0.8951 0.126 Uiso calc R 1 . .
    H H14B 0.8272 -0.2896 0.8301 0.126 Uiso calc R 1 . .
    H H14C 0.7934 -0.4179 0.8475 0.126 Uiso calc R 1 . .
    C C15 0.5342(4) 0.0805(4) 0.9425(2) 0.0401(10) Uani d . 1 . .
    C C16 0.6049(5) 0.0769(4) 0.9935(2) 0.0512(12) Uani d . 1 . .
    H H16 0.6249 0.0062 1.0109 0.061 Uiso calc R 1 . .
    C C17 0.6458(5) 0.1805(5) 1.0185(2) 0.0565(14) Uani d . 1 . .
    H H17 0.6946 0.1788 1.0527 0.068 Uiso calc R 1 . .
    C C18 0.6155(5) 0.2860(4) 0.9935(2) 0.0439(11) Uani d . 1 . .
    C C19 0.5441(5) 0.2877(4) 0.9419(2) 0.0516(13) Uani d . 1 . .
    H H19 0.5235 0.3583 0.9245 0.062 Uiso calc R 1 . .
    C C20 0.5032(5) 0.1840(4) 0.9160(2) 0.0483(12) Uani d . 1 . .
    H H20 0.4558 0.1848 0.8814 0.058 Uiso calc R 1 . .
    C C21 0.6587(5) 0.3937(4) 1.0228(2) 0.0500(12) Uani d . 1 . .
    H H21 0.7155 0.3884 1.0546 0.060 Uiso calc R 1 . .
    C C22 0.6230(6) 0.6925(5) 1.0308(2) 0.0585(14) Uani d . 1 . .
loop_
    _atom_site_aniso_label
    _atom_site_aniso_U_11
    _atom_site_aniso_U_22
    _atom_site_aniso_U_33
    _atom_site_aniso_U_12
    _atom_site_aniso_U_13
    _atom_site_aniso_U_23
    S1 0.1123(13) 0.0390(8) 0.0844(11) 0.0062(8) -0.0385(10) -0.0059(8)
    O1 0.0362(16) 0.058(2) 0.067(2) -0.0041(15) 0.0009(15) -0.0004(19)
    O2 0.077(3) 0.083(3) 0.098(4) -0.023(2) -0.002(2) -0.018(3)
    O3 0.062(2) 0.044(2) 0.050(2) -0.0105(17) -0.0127(16) -0.0017(16)
    O4 0.170(5) 0.046(3) 0.103(4) -0.036(3) -0.061(3) 0.005(3)
    O5 0.0532(18) 0.0387(18) 0.0527(19) 0.0070(16) 0.0063(15) -0.0047(15)
    O6 0.096(3) 0.075(3) 0.088(3) 0.035(3) 0.004(3) -0.031(3)
    O7 0.0487(17) 0.0349(18) 0.067(2) 0.0089(15) -0.0076(17) -0.0047(16)
    O8 0.082(3) 0.031(2) 0.122(4) -0.003(2) -0.022(2) -0.005(2)
    O9 0.0551(17) 0.0317(16) 0.0461(18) -0.0059(15) -0.0085(15) -0.0055(15)
    O10 0.0422(15) 0.0364(17) 0.0435(18) 0.0015(14) -0.0017(14) -0.0034(14)
    N1 0.062(3) 0.049(3) 0.053(3) -0.002(2) -0.016(2) -0.009(2)
    N2 0.077(3) 0.035(2) 0.058(3) 0.003(2) -0.029(3) 0.000(2)
    N3 0.120(5) 0.046(3) 0.084(4) 0.004(3) -0.046(3) 0.003(3)
    C1 0.045(2) 0.024(2) 0.051(3) -0.0048(19) 0.000(2) 0.000(2)
    C2 0.050(3) 0.030(2) 0.050(3) -0.003(2) -0.004(2) 0.000(2)
    C3 0.056(3) 0.028(2) 0.054(3) 0.000(2) -0.003(2) -0.008(2)
    C4 0.042(2) 0.024(2) 0.052(3) 0.0039(18) -0.005(2) -0.007(2)
    C5 0.044(2) 0.023(2) 0.043(3) 0.0005(19) 0.0009(19) -0.0030(19)
    C6 0.043(3) 0.050(3) 0.056(3) 0.001(2) 0.000(2) 0.008(3)
    C7 0.053(3) 0.045(3) 0.081(4) -0.002(3) -0.005(3) -0.001(3)
    C8 0.058(3) 0.084(5) 0.095(4) -0.019(3) 0.014(3) 0.004(4)
    C9 0.083(4) 0.055(4) 0.070(4) -0.020(3) -0.028(3) -0.010(3)
    C10 0.099(5) 0.080(5) 0.071(4) -0.022(4) -0.034(4) -0.001(3)
    C11 0.060(3) 0.058(4) 0.045(3) 0.028(3) -0.006(3) -0.018(3)
    C12 0.062(3) 0.096(5) 0.075(4) 0.023(3) 0.020(3) 0.005(4)
    C13 0.076(4) 0.039(3) 0.058(3) 0.024(3) -0.018(3) -0.012(3)
    C14 0.070(4) 0.066(4) 0.117(6) 0.025(3) -0.019(4) -0.028(4)
    C15 0.041(2) 0.032(2) 0.048(3) 0.004(2) -0.003(2) -0.007(2)
    C16 0.069(3) 0.032(3) 0.052(3) 0.002(2) -0.013(3) 0.003(2)
    C17 0.069(3) 0.053(3) 0.048(3) -0.002(3) -0.023(2) 0.002(3)
    C18 0.054(3) 0.030(2) 0.048(3) -0.001(2) -0.005(2) -0.010(2)
    C19 0.062(3) 0.035(3) 0.057(3) 0.000(2) -0.013(2) -0.004(2)
    C20 0.062(3) 0.035(3) 0.048(3) -0.008(2) -0.018(2) -0.003(2)
    C21 0.060(3) 0.040(3) 0.050(3) 0.003(2) -0.015(2) -0.009(2)
    C22 0.076(3) 0.047(3) 0.053(3) -0.004(3) -0.016(3) 0.007(3)
_geom_special_details
;
All e.s.d.'s (except the e.s.d. in the dihedral angle between two l.s. planes)
are estimated using the full covariance matrix. The cell e.s.d.'s are taken
into account individually in the estimation of e.s.d.'s in distances, angles
and torsion angles; correlations between e.s.d.'s in cell parameters are only
used when they are defined by crystal symmetry. An approximate (isotropic)
treatment of cell e.s.d.'s is used for estimating e.s.d.'s involving l.s.
planes.
;
loop_
    _geom_bond_atom_site_label_1
    _geom_bond_atom_site_label_2
    _geom_bond_site_symmetry_2
    _geom_bond_distance
    _geom_bond_publ_flag
    S1 C22 . 1.693(6) ?
    O1 C7 . 1.330(6) ?
    O1 C6 . 1.435(6) ?
    O2 C7 . 1.210(7) ?
    O3 C9 . 1.336(6) ?
    O3 C2 . 1.448(6) ?
    O4 C9 . 1.207(7) ?
    O5 C11 . 1.333(6) ?
    O5 C3 . 1.452(6) ?
    O6 C11 . 1.204(7) ?
    O7 C13 . 1.349(6) ?
    O7 C4 . 1.432(6) ?
    O8 C13 . 1.201(7) ?
    O9 C5 . 1.401(5) ?
    O9 C15 . 1.404(5) ?
    O10 C5 . 1.422(5) ?
    O10 C1 . 1.442(5) ?
    N1 C21 . 1.271(6) ?
    N1 N2 . 1.386(6) ?
    N2 C22 . 1.336(7) ?
    N2 H2N1 . 0.75(5) ?
    N3 C22 . 1.307(7) ?
    N3 H3A . 0.8600 ?
    N3 H3B . 0.8600 ?
    C1 C2 . 1.516(6) ?
    C1 C6 . 1.518(6) ?
    C1 H1 . 0.9800 ?
    C2 C3 . 1.512(7) ?
    C2 H2 . 0.9800 ?
    C3 C4 . 1.536(6) ?
    C3 H3 . 0.9800 ?
    C4 C5 . 1.517(6) ?
    C4 H4 . 0.9800 ?
    C5 H5 . 0.9800 ?
    C6 H6A . 0.9700 ?
    C6 H6B . 0.9700 ?
    C7 C8 . 1.510(8) ?
    C8 H8A . 0.9600 ?
    C8 H8B . 0.9600 ?
    C8 H8C . 0.9600 ?
    C9 C10 . 1.477(8) ?
    C10 H10A . 0.9600 ?
    C10 H10B . 0.9600 ?
    C10 H10C . 0.9600 ?
    C11 C12 . 1.485(8) ?
    C12 H12A . 0.9600 ?
    C12 H12B . 0.9600 ?
    C12 H12C . 0.9600 ?
    C13 C14 . 1.501(8) ?
    C14 H14A . 0.9600 ?
    C14 H14B . 0.9600 ?
    C14 H14C . 0.9600 ?
    C15 C16 . 1.374(7) ?
    C15 C20 . 1.376(7) ?
    C16 C17 . 1.387(7) ?
    C16 H16 . 0.9300 ?
    C17 C18 . 1.380(7) ?
    C17 H17 . 0.9300 ?
    C18 C19 . 1.391(7) ?
    C18 C21 . 1.477(7) ?
    C19 C20 . 1.397(7) ?
    C19 H19 . 0.9300 ?
    C20 H20 . 0.9300 ?
    C21 H21 . 0.9300 ?
loop_
    _geom_angle_atom_site_label_1
    _geom_angle_atom_site_label_2
    _geom_angle_atom_site_label_3
    _geom_angle_site_symmetry_1
    _geom_angle_site_symmetry_3
    _geom_angle
    _geom_angle_publ_flag
    C7 O1 C6 . . 119.3(4) ?
    C9 O3 C2 . . 118.3(4) ?
    C11 O5 C3 . . 119.4(4) ?
    C13 O7 C4 . . 117.1(4) ?
    C5 O9 C15 . . 117.6(3) ?
    C5 O10 C1 . . 114.0(3) ?
    C21 N1 N2 . . 114.1(4) ?
    C22 N2 N1 . . 120.7(5) ?
    C22 N2 H2N1 . . 121(4) ?
    N1 N2 H2N1 . . 117(4) ?
    C22 N3 H3A . . 120.0 ?
    C22 N3 H3B . . 120.0 ?
    H3A N3 H3B . . 120.0 ?
    O10 C1 C2 . . 108.3(4) ?
    O10 C1 C6 . . 107.5(4) ?
    C2 C1 C6 . . 118.2(4) ?
    O10 C1 H1 . . 107.5 ?
    C2 C1 H1 . . 107.5 ?
    C6 C1 H1 . . 107.5 ?
    O3 C2 C3 . . 111.4(4) ?
    O3 C2 C1 . . 106.3(4) ?
    C3 C2 C1 . . 110.1(4) ?
    O3 C2 H2 . . 109.7 ?
    C3 C2 H2 . . 109.7 ?
    C1 C2 H2 . . 109.7 ?
    O5 C3 C2 . . 107.4(4) ?
    O5 C3 C4 . . 106.5(4) ?
    C2 C3 C4 . . 108.9(4) ?
    O5 C3 H3 . . 111.3 ?
    C2 C3 H3 . . 111.3 ?
    C4 C3 H3 . . 111.3 ?
    O7 C4 C5 . . 107.9(3) ?
    O7 C4 C3 . . 110.2(4) ?
    C5 C4 C3 . . 108.9(4) ?
    O7 C4 H4 . . 109.9 ?
    C5 C4 H4 . . 109.9 ?
    C3 C4 H4 . . 109.9 ?
    O9 C5 O10 . . 107.5(3) ?
    O9 C5 C4 . . 108.6(3) ?
    O10 C5 C4 . . 108.9(3) ?
    O9 C5 H5 . . 110.6 ?
    O10 C5 H5 . . 110.6 ?
    C4 C5 H5 . . 110.6 ?
    O1 C6 C1 . . 112.3(4) ?
    O1 C6 H6A . . 109.1 ?
    C1 C6 H6A . . 109.1 ?
    O1 C6 H6B . . 109.1 ?
    C1 C6 H6B . . 109.1 ?
    H6A C6 H6B . . 107.9 ?
    O2 C7 O1 . . 122.4(5) ?
    O2 C7 C8 . . 127.4(5) ?
    O1 C7 C8 . . 110.2(5) ?
    C7 C8 H8A . . 109.5 ?
    C7 C8 H8B . . 109.5 ?
    H8A C8 H8B . . 109.5 ?
    C7 C8 H8C . . 109.5 ?
    H8A C8 H8C . . 109.5 ?
    H8B C8 H8C . . 109.5 ?
    O4 C9 O3 . . 122.3(5) ?
    O4 C9 C10 . . 126.7(5) ?
    O3 C9 C10 . . 111.0(5) ?
    C9 C10 H10A . . 109.5 ?
    C9 C10 H10B . . 109.5 ?
    H10A C10 H10B . . 109.5 ?
    C9 C10 H10C . . 109.5 ?
    H10A C10 H10C . . 109.5 ?
    H10B C10 H10C . . 109.5 ?
    O6 C11 O5 . . 122.3(6) ?
    O6 C11 C12 . . 125.2(5) ?
    O5 C11 C12 . . 112.5(5) ?
    C11 C12 H12A . . 109.5 ?
    C11 C12 H12B . . 109.5 ?
    H12A C12 H12B . . 109.5 ?
    C11 C12 H12C . . 109.5 ?
    H12A C12 H12C . . 109.5 ?
    H12B C12 H12C . . 109.5 ?
    O8 C13 O7 . . 122.0(5) ?
    O8 C13 C14 . . 126.6(5) ?
    O7 C13 C14 . . 111.4(5) ?
    C13 C14 H14A . . 109.5 ?
    C13 C14 H14B . . 109.5 ?
    H14A C14 H14B . . 109.5 ?
    C13 C14 H14C . . 109.5 ?
    H14A C14 H14C . . 109.5 ?
    H14B C14 H14C . . 109.5 ?
    C16 C15 C20 . . 121.7(4) ?
    C16 C15 O9 . . 115.3(4) ?
    C20 C15 O9 . . 123.0(4) ?
    C15 C16 C17 . . 118.8(5) ?
    C15 C16 H16 . . 120.6 ?
    C17 C16 H16 . . 120.6 ?
    C18 C17 C16 . . 121.2(4) ?
    C18 C17 H17 . . 119.4 ?
    C16 C17 H17 . . 119.4 ?
    C17 C18 C19 . . 119.0(4) ?
    C17 C18 C21 . . 118.9(4) ?
    C19 C18 C21 . . 122.1(4) ?
    C18 C19 C20 . . 120.4(5) ?
    C18 C19 H19 . . 119.8 ?
    C20 C19 H19 . . 119.8 ?
    C15 C20 C19 . . 118.8(4) ?
    C15 C20 H20 . . 120.6 ?
    C19 C20 H20 . . 120.6 ?
    N1 C21 C18 . . 122.0(4) ?
    N1 C21 H21 . . 119.0 ?
    C18 C21 H21 . . 119.0 ?
    N3 C22 N2 . . 118.0(5) ?
    N3 C22 S1 . . 123.5(5) ?
    N2 C22 S1 . . 118.5(4) ?
loop_
    _geom_torsion_atom_site_label_1
    _geom_torsion_atom_site_label_2
    _geom_torsion_atom_site_label_3
    _geom_torsion_atom_site_label_4
    _geom_torsion_site_symmetry_1
    _geom_torsion_site_symmetry_2
    _geom_torsion_site_symmetry_3
    _geom_torsion_site_symmetry_4
    _geom_torsion
    _geom_torsion_publ_flag
    C21 N1 N2 C22 . . . . -171.8(6) ?
    C5 O10 C1 C2 . . . . 61.6(4) ?
    C5 O10 C1 C6 . . . . -169.7(3) ?
    C9 O3 C2 C3 . . . . 84.1(5) ?
    C9 O3 C2 C1 . . . . -156.0(4) ?
    O10 C1 C2 O3 . . . . -178.4(3) ?
    C6 C1 C2 O3 . . . . 59.1(5) ?
    O10 C1 C2 C3 . . . . -57.6(5) ?
    C6 C1 C2 C3 . . . . 179.9(4) ?
    C11 O5 C3 C2 . . . . -141.7(4) ?
    C11 O5 C3 C4 . . . . 101.7(5) ?
    O3 C2 C3 O5 . . . . 60.0(5) ?
    C1 C2 C3 O5 . . . . -57.7(5) ?
    O3 C2 C3 C4 . . . . 174.9(4) ?
    C1 C2 C3 C4 . . . . 57.2(5) ?
    C13 O7 C4 C5 . . . . 154.5(4) ?
    C13 O7 C4 C3 . . . . -86.7(5) ?
    O5 C3 C4 O7 . . . . -59.8(4) ?
    C2 C3 C4 O7 . . . . -175.3(4) ?
    O5 C3 C4 C5 . . . . 58.4(4) ?
    C2 C3 C4 C5 . . . . -57.2(5) ?
    C15 O9 C5 O10 . . . . -79.8(4) ?
    C15 O9 C5 C4 . . . . 162.5(4) ?
    C1 O10 C5 O9 . . . . 180.0(3) ?
    C1 O10 C5 C4 . . . . -62.5(4) ?
    O7 C4 C5 O9 . . . . -65.2(4) ?
    C3 C4 C5 O9 . . . . 175.2(4) ?
    O7 C4 C5 O10 . . . . 178.1(3) ?
    C3 C4 C5 O10 . . . . 58.5(4) ?
    C7 O1 C6 C1 . . . . -102.7(5) ?
    O10 C1 C6 O1 . . . . -43.1(5) ?
    C2 C1 C6 O1 . . . . 79.8(5) ?
    C6 O1 C7 O2 . . . . 12.4(8) ?
    C6 O1 C7 C8 . . . . -166.7(4) ?
    C2 O3 C9 O4 . . . . -9.7(9) ?
    C2 O3 C9 C10 . . . . 173.3(5) ?
    C3 O5 C11 O6 . . . . 6.7(7) ?
    C3 O5 C11 C12 . . . . -172.2(4) ?
    C4 O7 C13 O8 . . . . -1.1(7) ?
    C4 O7 C13 C14 . . . . -180.0(5) ?
    C5 O9 C15 C16 . . . . -161.2(4) ?
    C5 O9 C15 C20 . . . . 18.6(6) ?
    C20 C15 C16 C17 . . . . -0.1(8) ?
    O9 C15 C16 C17 . . . . 179.8(5) ?
    C15 C16 C17 C18 . . . . 0.7(8) ?
    C16 C17 C18 C19 . . . . -0.9(8) ?
    C16 C17 C18 C21 . . . . 178.5(5) ?
    C17 C18 C19 C20 . . . . 0.3(8) ?
    C21 C18 C19 C20 . . . . -179.0(5) ?
    C16 C15 C20 C19 . . . . -0.4(8) ?
    O9 C15 C20 C19 . . . . 179.7(5) ?
    C18 C19 C20 C15 . . . . 0.3(8) ?
    N2 N1 C21 C18 . . . . 178.3(5) ?
    C17 C18 C21 N1 . . . . -171.7(5) ?
    C19 C18 C21 N1 . . . . 7.6(8) ?
    N1 N2 C22 N3 . . . . -3.1(9) ?
    N1 N2 C22 S1 . . . . 174.7(4) ?
loop_
    _geom_hbond_atom_site_label_D
    _geom_hbond_atom_site_label_H
    _geom_hbond_atom_site_label_A
    _geom_hbond_site_symmetry_A
    _geom_hbond_distance_DH
    _geom_hbond_distance_HA
    _geom_hbond_distance_DA
    _geom_hbond_angle_DHA
    N2 H2N1 O10 2_557 0.75(5) 2.33(5) 3.076(6) 172(6)
    N3 H3A O8 1_565 0.86 2.60 3.229(7) 130.9
