# Supplementary material for: 1-[4-(2,3,4,6-Tetra-O-acetyl-β-d-allo­pyranos­yloxy)benzyl­idene]thio­semi­carbazide
Source: Acta Crystallogr Sect E Struct Rep Online. 2009 Mar 6;65(Pt 4):o679. doi: 10.1107/S1600536809007260 (PMC2968846; doi:10.1107/S1600536809007260)
Supplement: Supplementary file 2 [file e-65-0o679-Isup2.hkl]

# 
# h,k,l, Fc-squared, Fo-squared, sigma(Fo-squared) and status flag 
# 
data_I
_shelx_title ' FD in P 212121' 
_shelx_refln_list_code          4 
_shelx_F_calc_maximum      234.77 
_exptl_crystal_F_000      1104.00 
_reflns_d_resolution_high  0.8099 
 
loop_ 
 _symmetry_equiv_pos_as_xyz 
 'x, y, z' 
 'x+1/2, -y+1/2, -z' 
 '-x, y+1/2, -z+1/2' 
 '-x+1/2, -y, z+1/2' 
 
_cell_length_a     9.8478 
_cell_length_b    11.5152 
_cell_length_c    23.2500 
_cell_angle_alpha  90.000 
_cell_angle_beta   90.000 
_cell_angle_gamma  90.000 
 
_shelx_F_squared_multiplier     1.000 
 
loop_ 
 _refln_index_h 
 _refln_index_k 
 _refln_index_l 
 _refln_F_squared_calc 
 _refln_F_squared_meas 
 _refln_F_squared_sigma 
 _refln_observed_status 
   4   0   0     1044.50      998.48     12.17 o 
   6   0   0     1640.08     1444.47     18.81 o 
   8   0   0      107.69      106.23     10.67 o 
  10   0   0       23.34       13.58      8.94 o 
  12   0   0       48.16       64.79     24.50 o 
   1   1   0    11290.13    10549.28     90.79 o 
   2   1   0     8101.22     5641.54     29.19 o 
   3   1   0      336.83      296.16      8.63 o 
   4   1   0     3030.75     2964.59     19.65 o 
   5   1   0      105.67      119.96      7.22 o 
   6   1   0      560.94      547.58     13.03 o 
   7   1   0       74.87       75.93      8.56 o 
   8   1   0       17.41       36.94      7.97 o 
   9   1   0       35.76        6.82     12.76 o 
  10   1   0        6.22       14.72      9.01 o 
  11   1   0       33.00       10.40     21.23 o 
  12   1   0       28.13       43.63     21.42 o 
   0   2   0      130.15      102.02      6.38 o 
   1   2   0      102.45      102.02      3.73 o 
   2   2   0      437.86      453.05      7.39 o 
   3   2   0      658.87      640.63     10.05 o 
   4   2   0     4139.81     4022.92     23.22 o 
   5   2   0      187.58      184.88      8.53 o 
   6   2   0       37.51       41.46      6.61 o 
   7   2   0        0.04        0.01      9.73 o 
   8   2   0       61.34       63.04      8.69 o 
   9   2   0       38.98       32.78     10.31 o 
  10   2   0       67.50       53.75     10.42 o 
  11   2   0       11.15        0.01     20.43 o 
   1   3   0        7.73       21.26      4.64 o 
   2   3   0    14249.38    16538.05     54.45 o 
   3   3   0      169.38      162.11      6.28 o 
   4   3   0      472.72      484.71      9.03 o 
   5   3   0     1864.85     1863.79     19.78 o 
   6   3   0       46.61       34.22      6.86 o 
   7   3   0       36.07       14.34     11.21 o 
   8   3   0      111.76      117.67     10.33 o 
   9   3   0       51.90       53.54     10.07 o 
  10   3   0        2.56       25.48     18.19 o 
  11   3   0        6.16        9.43     20.37 o 
   1   4   0      201.00      182.87      6.84 o 
   2   4   0       23.56       26.72      7.00 o 
   3   4   0     2848.03     3149.58     20.43 o 
   4   4   0     2100.96     2234.00     18.84 o 
   5   4   0      225.71      246.60      7.87 o 
   6   4   0      198.36      232.89      9.20 o 
   7   4   0      648.95      676.98     16.31 o 
   8   4   0       21.76       29.97     11.17 o 
   9   4   0       16.41        0.01     13.93 o 
  10   4   0        0.00        0.01     20.99 o 
  11   4   0        0.23        0.01     22.02 o 
   1   5   0      850.93      747.72     12.75 o 
   2   5   0      522.99      529.50      9.19 o 
   3   5   0     3659.24     4436.35     17.43 o 
   4   5   0     2659.07     2931.51     23.07 o 
   5   5   0      838.22      804.50     13.86 o 
   6   5   0       14.30       17.13      7.63 o 
   7   5   0        2.87        0.01     11.93 o 
   8   5   0       26.83       19.67     13.24 o 
   9   5   0        3.98        1.41     13.74 o 
  10   5   0       16.33       28.03     19.26 o 
  11   5   0       49.27       12.94     26.87 o 
   1   6   0     1504.78     1316.57     18.13 o 
   2   6   0      201.92      179.21      7.33 o 
   3   6   0        0.60        7.38      8.14 o 
   4   6   0       27.85       39.95      7.55 o 
   5   6   0      109.30      100.94      7.17 o 
   6   6   0        0.29       28.47      9.23 o 
   7   6   0      100.06      107.64      8.54 o 
   8   6   0        7.18        0.01     13.04 o 
   9   6   0       24.88       26.72     13.22 o 
  10   6   0       13.11       12.68     23.00 o 
   1   7   0     1894.26     1973.35     23.86 o 
   2   7   0        7.15        0.01     10.41 o 
   3   7   0       51.01       44.43     10.76 o 
   4   7   0     1462.47     1490.17     19.85 o 
   5   7   0      104.25      113.90      7.90 o 
   6   7   0      245.98      229.95     10.87 o 
   7   7   0       52.35       65.12      8.32 o 
   8   7   0       71.55       61.40      9.30 o 
   9   7   0        2.19        0.02     15.52 o 
  10   7   0       12.48        0.01     22.01 o 
   1   8   0      259.80      231.69     11.24 o 
   2   8   0      188.20      161.97     10.57 o 
   3   8   0     1172.83     1208.54     20.21 o 
   4   8   0      649.70      670.93     14.94 o 
   5   8   0       15.06        0.01     12.58 o 
   6   8   0      139.59      119.74      9.64 o 
   7   8   0      239.96      230.24     11.90 o 
   8   8   0        3.99        9.23     13.25 o 
   9   8   0        1.22        1.25     14.82 o 
  10   8   0        0.97        0.01     23.59 o 
   1   9   0      472.65      392.05     15.45 o 
   2   9   0      718.09      723.08     18.11 o 
   3   9   0      150.54      104.62     14.84 o 
   4   9   0      205.55      223.55     11.05 o 
   5   9   0       20.59       30.23     12.65 o 
   6   9   0       30.08       26.65     14.75 o 
   7   9   0        0.06        0.02     15.01 o 
   8   9   0       58.40       59.81      9.72 o 
   9   9   0        0.15        0.02     16.40 o 
   1  10   0      368.40      348.15     17.61 o 
   2  10   0      473.81      445.37     16.68 o 
   3  10   0       16.52       23.07     10.37 o 
   4  10   0      133.88      144.41     10.29 o 
   5  10   0       35.74       53.89     11.01 o 
   6  10   0      329.80      336.44     14.81 o 
   7  10   0       81.34       83.11     11.40 o 
   8  10   0        8.84       27.41     11.73 o 
   1  11   0       64.81       44.85     10.39 o 
   2  11   0      542.23      602.75     19.43 o 
   3  11   0       40.02       34.62     15.37 o 
   4  11   0       92.15      111.25     11.90 o 
   5  11   0      291.36      334.24     16.86 o 
   6  11   0        8.13        2.06     15.36 o 
   7  11   0       46.87       67.10     11.17 o 
   0  12   0      161.28      129.09     15.70 o 
   1  12   0       10.64        0.01     14.90 o 
   2  12   0        0.31       12.48     14.61 o 
   3  12   0        5.36        1.00     15.58 o 
   4  12   0        0.84        0.02     15.27 o 
   5  12   0       31.18       27.91     17.00 o 
   6  12   0        5.34       25.54     15.64 o 
   1  13   0       70.22       59.86     18.09 o 
   2  13   0      122.23      111.15     14.84 o 
   3  13   0       41.03       28.86     17.07 o 
   4  13   0        0.41        0.02     17.20 o 
   0  14   0        6.32        0.01     25.90 o 
   1  14   0       18.19       14.54     18.57 o 
   2  14   0       46.77       39.54     27.34 o 
   1   0   1     8145.77     7378.22     85.61 o 
   3   0   1     8544.55     4046.88     24.32 o 
   4   0   1      195.09      240.88      7.29 o 
   5   0   1       50.93       58.19      5.82 o 
   6   0   1      473.86      512.37     11.89 o 
   7   0   1      190.38      181.70      9.59 o 
   8   0   1      166.55      131.54     10.36 o 
   9   0   1      512.40      486.83     16.22 o 
  10   0   1        6.60        0.02     12.45 o 
  11   0   1       62.19       75.16     19.07 o 
  12   0   1        1.26        0.01     24.17 o 
 -10   1   1        3.42        0.01     19.73 o 
  -9   1   1       78.41       95.20     13.31 o 
  -8   1   1      120.22      117.77     13.28 o 
  -7   1   1      241.97      256.27     13.39 o 
  -6   1   1      464.93      475.97     15.11 o 
  -5   1   1     1073.45     1139.81     19.16 o 
  -4   1   1      262.03      265.08      8.75 o 
  -3   1   1     4779.65     3665.41     36.13 o 
  -2   1   1      293.54        0.00     20.86 o 
  -1   1   1      543.26      509.31      8.49 o 
   0   1   1      822.63      789.35      6.20 o 
   1   1   1      552.57      589.32      6.96 o 
   2   1   1      299.72      347.05      9.85 o 
   3   1   1     4811.92     4252.20     29.43 o 
   4   1   1      265.18      223.89     12.24 o 
   5   1   1     1087.84      973.77     23.26 o 
   6   1   1      451.40      381.31     18.93 o 
   7   1   1      242.38      158.88     19.75 o 
   8   1   1      122.18      117.41     17.47 o 
   9   1   1       78.86       51.08     19.67 o 
  10   1   1        3.34        0.01     19.42 o 
  11   1   1       36.97       37.10     14.03 o 
  12   1   1        0.09        0.02     21.35 o 
 -10   2   1       58.27       37.72     12.15 o 
  -9   2   1       34.21       12.26     18.86 o 
  -8   2   1      144.59      126.39     12.68 o 
  -7   2   1       38.24       16.77     15.06 o 
  -6   2   1      379.88      405.26     13.63 o 
  -5   2   1     5905.74     6024.69     43.84 o 
  -4   2   1      592.02      665.57     13.63 o 
  -3   2   1     1851.31     1561.46     21.69 o 
  -2   2   1     3637.00     3524.53     25.79 o 
  -1   2   1     1488.75     1664.73     14.00 o 
   0   2   1    11486.00     9769.23    125.69 o 
   1   2   1     1516.78     1721.18     13.72 o 
   2   2   1     3628.07     3853.04     16.80 o 
   3   2   1     1851.70     1717.54     18.19 o 
   4   2   1      606.46      609.27     15.44 o 
   5   2   1     5926.04     5580.52     46.53 o 
   6   2   1      381.20      351.07     16.35 o 
   7   2   1       36.50       31.13     12.96 o 
   8   2   1      144.35      141.61     18.25 o 
   9   2   1       35.00       15.64     17.92 o 
  10   2   1       59.39       13.32     21.92 o 
  11   2   1       56.70       47.45     22.94 o 
  -9   3   1        0.05        0.01     18.04 o 
  -8   3   1       55.01       61.19     10.28 o 
  -7   3   1      598.16      605.36     19.43 o 
  -6   3   1      215.79      200.60     12.13 o 
  -5   3   1       49.41       54.26      7.10 o 
  -4   3   1      899.12     1142.64     18.83 o 
  -3   3   1     4237.90     4017.34     33.36 o 
  -2   3   1      619.58      700.15     12.04 o 
  -1   3   1     1484.11     1775.43     20.59 o 
   1   3   1     1500.57     1871.03     18.69 o 
   2   3   1      602.28      701.14     12.11 o 
   3   3   1     4195.80     4165.24     29.59 o 
   4   3   1      912.10     1066.53     17.17 o 
   5   3   1       47.90       54.22      7.30 o 
   6   3   1      210.07      166.29     16.19 o 
   7   3   1      599.90      510.48     22.99 o 
   8   3   1       55.73       31.46     17.11 o 
   9   3   1        0.06        0.01     18.78 o 
  10   3   1       18.44       31.43     18.02 o 
  11   3   1       17.32       10.11     22.31 o 
  -9   4   1       37.35       20.47     20.70 o 
  -8   4   1      139.94      123.14     14.26 o 
  -7   4   1       56.56       69.13     10.00 o 
  -6   4   1      579.78      533.32     18.49 o 
  -5   4   1       77.48       63.90      8.77 o 
  -4   4   1     2294.19     2807.03     30.57 o 
  -3   4   1     1297.45     1355.15     19.96 o 
  -2   4   1      400.75      550.62     12.14 o 
  -1   4   1      725.35      605.27     19.45 o 
   1   4   1      704.23      739.32     14.81 o 
   2   4   1      390.82      495.48     14.18 o 
   3   4   1     1304.43     1365.61     19.36 o 
   4   4   1     2282.28     2747.67     29.10 o 
   5   4   1       73.21       81.75      8.34 o 
   6   4   1      583.35      538.96     16.32 o 
   7   4   1       54.91       50.99     10.52 o 
   8   4   1      138.62      121.50     12.20 o 
   9   4   1       37.35       18.87     21.13 o 
  10   4   1       24.64       44.50     11.92 o 
  11   4   1       25.07       33.30     23.60 o 
  -9   5   1       61.69       65.19     14.78 o 
  -8   5   1      128.99      111.01     13.26 o 
  -7   5   1       81.83       75.85     12.52 o 
  -6   5   1      312.61      341.34     15.46 o 
  -5   5   1     1813.66     1973.40     29.34 o 
  -4   5   1     1075.91     1256.93     22.45 o 
  -3   5   1     1433.87     1626.55     23.65 o 
  -2   5   1      945.48      893.99     17.50 o 
  -1   5   1     1914.12     1639.05     34.20 o 
   0   5   1       89.85       16.87     13.24 o 
   1   5   1     1886.96     2029.50     22.48 o 
   2   5   1      948.09      963.52     16.66 o 
   3   5   1     1450.23     1591.56     22.63 o 
   4   5   1     1070.54     1191.65     20.80 o 
   5   5   1     1810.37     1924.02     27.74 o 
   6   5   1      313.43      328.42     14.09 o 
   7   5   1       81.45        8.70     21.13 o 
   8   5   1      129.19      125.69     14.44 o 
   9   5   1       61.91       62.24     11.97 o 
  10   5   1        2.81        0.01     21.14 o 
  11   5   1       70.46       77.15     15.32 o 
  -9   6   1        7.49        0.01     21.76 o 
  -8   6   1       64.13       56.19     12.64 o 
  -7   6   1       46.41       35.64     10.41 o 
  -6   6   1      307.23      322.70     15.36 o 
  -5   6   1       20.20        0.01     16.60 o 
  -4   6   1       45.17       64.77      9.42 o 
  -3   6   1      280.52      327.88     13.18 o 
  -2   6   1     1531.09     1491.39     27.52 o 
   1   6   1     1022.92     1089.72     19.29 o 
   2   6   1     1544.89     1509.90     26.97 o 
   3   6   1      281.12      296.91     17.13 o 
   4   6   1       46.28       46.89      9.31 o 
   5   6   1       18.09        0.01     15.44 o 
   6   6   1      302.28      327.34     15.19 o 
   7   6   1       48.81       19.15     17.97 o 
   8   6   1       65.30       43.80     20.80 o 
   9   6   1        7.31        0.01     22.24 o 
  10   6   1        1.22        0.01     22.46 o 
  -9   7   1        9.01       36.14     10.38 o 
  -8   7   1       55.91       77.67     13.51 o 
  -7   7   1       98.56      107.25     12.85 o 
  -6   7   1       90.98       83.88     11.99 o 
  -5   7   1       54.93       37.39     10.71 o 
  -4   7   1       16.65        0.01     17.18 o 
  -3   7   1      585.71      646.52     24.22 o 
  -2   7   1      257.52      334.23     19.42 o 
  -1   7   1      189.44      125.71     21.98 o 
   1   7   1      194.65      249.42     11.79 o 
   2   7   1      262.23      329.26     18.91 o 
   3   7   1      605.38      712.25     18.39 o 
   4   7   1       15.24        9.66     15.61 o 
   5   7   1       57.08       59.26      9.57 o 
   6   7   1       88.53       95.81     11.28 o 
   7   7   1       97.99       99.69     13.37 o 
   8   7   1       56.01       66.43     12.74 o 
   9   7   1        9.30       34.11     17.91 o 
  10   7   1       13.41        9.85     21.27 o 
  -9   8   1        3.62        0.01     23.03 o 
  -8   8   1       10.59       19.95     21.45 o 
  -7   8   1        9.74        4.10     20.81 o 
  -6   8   1       28.31        0.01     21.81 o 
  -5   8   1      109.71      127.65     13.07 o 
  -4   8   1      191.26      207.23     13.96 o 
  -3   8   1      645.19      697.26     28.69 o 
  -2   8   1     1269.28     1225.53     33.20 o 
  -1   8   1      484.70      264.85     32.04 o 
   0   8   1        0.24        0.01     14.99 o 
   1   8   1      493.81      543.95     17.38 o 
   2   8   1     1253.53     1307.41     30.51 o 
   3   8   1      645.36      744.24     26.18 o 
   4   8   1      187.71      198.57     21.42 o 
   5   8   1      106.80      104.73     11.67 o 
   6   8   1       27.35       32.52     10.83 o 
   7   8   1        9.21        0.01     21.29 o 
   8   8   1       10.66        0.01     21.96 o 
   9   8   1        3.75        0.01     23.96 o 
  -9   9   1       15.04       23.46     23.46 o 
  -8   9   1       40.33       45.70     23.44 o 
  -7   9   1       46.83       66.31     13.32 o 
  -6   9   1       71.62       73.83     13.26 o 
  -5   9   1       51.83       83.20     20.82 o 
  -4   9   1      513.91      543.20     20.59 o 
  -3   9   1      123.90      147.75     23.62 o 
  -2   9   1      960.48     1013.99     33.65 o 
  -1   9   1      924.45      583.61     39.41 o 
   0   9   1        0.33        0.01     19.99 o 
   1   9   1      910.13      787.44     22.06 o 
   2   9   1      961.79     1014.21     24.58 o 
   3   9   1      123.72      135.27     23.62 o 
   4   9   1      514.11      518.39     28.35 o 
   5   9   1       51.48       38.95     21.81 o 
   6   9   1       74.64       57.45     22.71 o 
   7   9   1       45.56       36.26     21.11 o 
   8   9   1       40.84        0.01     24.55 o 
   9   9   1       14.85       33.08     21.04 o 
  -8  10   1       54.35       68.07     14.77 o 
  -7  10   1        1.08        2.07     22.09 o 
  -6  10   1       19.18        0.01     26.97 o 
  -5  10   1       47.75       27.92     24.25 o 
  -4  10   1       36.93        0.01     22.52 o 
  -3  10   1      191.97      212.50     24.23 o 
  -2  10   1     1159.56     1189.73     41.44 o 
  -1  10   1      430.77      111.35     39.85 o 
   0  10   1       53.84        0.01     25.32 o 
   1  10   1      427.13      411.86     20.19 o 
   2  10   1     1154.04     1239.15     28.51 o 
   3  10   1      195.58      175.62     25.82 o 
   4  10   1       33.55        4.69     22.87 o 
   5  10   1       49.03       56.34     24.28 o 
   6  10   1       19.26       32.70     21.06 o 
   7  10   1        1.05        0.01     24.89 o 
   8  10   1       54.91       64.12     15.20 o 
  -7  11   1        6.80        0.01     25.80 o 
  -6  11   1       22.93        0.01     25.96 o 
  -5  11   1       35.27       28.87     23.97 o 
  -4  11   1       43.01       42.03     22.52 o 
  -3  11   1      187.92      128.01     26.41 o 
  -2  11   1      105.06       69.65     25.82 o 
  -1  11   1      317.62      202.04     34.23 o 
   0  11   1      342.07      313.16     18.02 o 
   1  11   1      313.76      365.80     18.46 o 
   2  11   1      107.66      120.31     14.85 o 
   3  11   1      189.69      158.71     25.43 o 
   4  11   1       41.92       51.84     12.59 o 
   5  11   1       35.05       69.55     21.86 o 
   6  11   1       23.07       22.18     22.62 o 
   7  11   1        7.14       13.50     13.28 o 
  -6  12   1       19.61        0.01     29.15 o 
  -5  12   1       19.49        0.01     26.12 o 
  -4  12   1       10.97        0.01     25.64 o 
  -3  12   1       21.33       17.84     23.70 o 
  -2  12   1       82.06       47.69     25.82 o 
  -1  12   1      109.89       39.63     27.37 o 
   0  12   1        0.62       15.25     18.97 o 
   1  12   1      108.70      123.54     15.10 o 
   2  12   1       80.84       93.68     22.98 o 
   3  12   1       21.55       49.66     20.59 o 
   4  12   1       12.18       12.20     22.42 o 
   5  12   1       19.70       42.56     12.53 o 
   6  12   1       19.48       29.99     24.86 o 
  -4  13   1        6.32       11.37     26.74 o 
  -3  13   1       46.44       64.21     15.42 o 
  -2  13   1       41.22       43.12     27.55 o 
  -1  13   1       30.23       22.50     26.16 o 
   0  13   1       11.38       20.33     22.44 o 
   1  13   1       31.37       42.21     23.16 o 
   2  13   1       41.01       49.01     15.14 o 
   3  13   1       48.34       34.44     25.50 o 
   4  13   1        6.37       41.83     22.30 o 
  -1  14   1       50.76        0.01     32.35 o 
   0  14   1       91.53       99.09     16.01 o 
   1  14   1       49.67       49.10     28.17 o 
   2  14   1      197.53      150.08     34.14 o 
   0   0   2     4249.17     4206.95     13.50 o 
   1   0   2      710.81      772.41      8.07 o 
   2   0   2     2776.29     1903.83     16.28 o 
   3   0   2     1012.55      683.58     10.67 o 
   4   0   2     2197.62     2247.34     17.50 o 
   5   0   2      862.02      723.45     12.07 o 
   6   0   2     1355.05     1037.72     15.84 o 
   7   0   2      536.06      543.64     14.00 o 
   8   0   2       54.43       58.44      8.67 o 
   9   0   2       52.18       55.69      9.55 o 
  10   0   2        1.33        0.02     13.15 o 
  11   0   2       27.11       19.50     18.50 o 
  12   0   2        0.00        0.01     24.78 o 
 -10   1   2      121.63      119.73     14.99 o 
  -9   1   2       16.55        9.47     17.66 o 
  -8   1   2       30.09       21.43     15.90 o 
  -7   1   2       26.93       27.03     14.92 o 
  -6   1   2      771.84      842.74     19.11 o 
  -5   1   2      975.50     1062.51     18.74 o 
  -4   1   2      212.34      203.16      8.71 o 
  -3   1   2     1183.33     1024.39     18.25 o 
  -2   1   2     9134.53      140.39     76.05 o 
   0   1   2    23544.48    21068.53    136.26 o 
   1   1   2     1248.75     1328.16      5.22 o 
   2   1   2     9068.12     8883.64     32.75 o 
   3   1   2     1221.05     1135.66     16.79 o 
   4   1   2      218.34      189.89     11.47 o 
   5   1   2      986.77      922.62     20.74 o 
   6   1   2      765.30      639.89     22.62 o 
   7   1   2       26.14       28.71     13.88 o 
   8   1   2       30.91        0.01     16.48 o 
   9   1   2       15.95        9.47     16.28 o 
  10   1   2      120.47       82.47     23.22 o 
  11   1   2       10.41        0.01     19.93 o 
  12   1   2       10.94        0.02     22.87 o 
 -10   2   2       48.83       58.07     18.99 o 
  -9   2   2      104.23      112.85     13.01 o 
  -8   2   2      345.56      334.68     15.66 o 
  -7   2   2      137.17      159.82     11.21 o 
  -6   2   2      528.05      581.78     15.89 o 
  -5   2   2       34.87       34.69      7.65 o 
  -4   2   2     3008.60     3208.55     28.99 o 
  -3   2   2       20.22       11.53      8.97 o 
  -2   2   2     7114.42     7392.16     35.78 o 
  -1   2   2    10642.19    12396.04    149.02 o 
   0   2   2     1952.12     1729.44     13.22 o 
   1   2   2    10714.57    12426.60    157.46 o 
   2   2   2     7156.64     8065.22     33.78 o 
   3   2   2       21.47       26.72      5.02 o 
   4   2   2     2990.75     2911.67     26.85 o 
   5   2   2       34.46       25.26      7.08 o 
   6   2   2      521.34      468.75     15.11 o 
   7   2   2      141.18      119.32     16.43 o 
   8   2   2      347.95      313.10     15.32 o 
   9   2   2      103.58       70.94     19.95 o 
  10   2   2       49.35       18.59     20.89 o 
  11   2   2        1.87        0.01     21.39 o 
  -9   3   2        8.81        0.55     18.07 o 
  -8   3   2       67.85       72.96     11.57 o 
  -7   3   2       24.83       18.37     15.76 o 
  -6   3   2      486.67      431.40     14.82 o 
  -5   3   2      258.85      274.39     11.41 o 
  -4   3   2       11.51        7.75     10.71 o 
  -3   3   2     1306.72     1274.04     21.09 o 
  -2   3   2      710.30      981.36     14.51 o 
  -1   3   2      777.66      957.85     15.74 o 
   1   3   2      771.88      876.79     15.03 o 
   2   3   2      693.34      808.75     12.96 o 
   3   3   2     1327.20     1296.88     17.03 o 
   4   3   2       10.92       11.32     10.54 o 
   5   3   2      263.91      268.47     10.51 o 
   6   3   2      483.89      420.35     14.16 o 
   7   3   2       24.84       13.22     15.81 o 
   8   3   2       67.10       64.79     10.11 o 
   9   3   2        8.92        0.01     18.91 o 
  10   3   2       96.64       65.48     22.51 o 
  11   3   2        7.84        0.01     22.49 o 
  -9   4   2        5.82        0.01     21.40 o 
  -8   4   2      166.82      134.78     14.46 o 
  -7   4   2      123.36      129.60     12.42 o 
  -6   4   2      342.05      366.79     14.62 o 
  -5   4   2      429.63      438.61     14.24 o 
  -4   4   2     2367.81     2644.68     29.34 o 
  -3   4   2      210.50      207.18      9.04 o 
  -2   4   2     1295.21     1651.69     20.17 o 
  -1   4   2     1333.41     1186.54     29.56 o 
   1   4   2     1349.63     1735.05     21.24 o 
   2   4   2     1323.40     1582.59     20.99 o 
   3   4   2      213.12      208.08      8.71 o 
   4   4   2     2347.83     2477.92     27.51 o 
   5   4   2      438.84      420.55     13.56 o 
   6   4   2      343.30      328.74     13.82 o 
   7   4   2      122.85      107.61     10.51 o 
   8   4   2      169.77      145.71     13.43 o 
   9   4   2        5.88        0.01     19.39 o 
  10   4   2       60.69       76.83     20.80 o 
  11   4   2        0.61        9.73     20.33 o 
  -9   5   2       56.30       80.38     14.84 o 
  -8   5   2       63.60       83.28     12.75 o 
  -7   5   2      447.12      499.84     20.99 o 
  -6   5   2       70.42       60.62      9.41 o 
  -5   5   2      383.75      397.93     15.10 o 
  -4   5   2      781.41      839.94     18.51 o 
  -3   5   2      805.06     1049.01     19.27 o 
  -2   5   2     1670.30     1815.06     23.38 o 
  -1   5   2      311.09      287.36     17.74 o 
   1   5   2      298.52      358.50     11.09 o 
   2   5   2     1664.99     1809.93     25.77 o 
   3   5   2      804.87     1027.16     18.11 o 
   4   5   2      782.12      790.27     17.44 o 
   5   5   2      382.04      325.44     13.61 o 
   6   5   2       70.75       63.32     10.86 o 
   7   5   2      447.39      468.25     18.09 o 
   8   5   2       64.76       38.89     19.99 o 
   9   5   2       56.27       85.40     12.75 o 
  10   5   2       35.91       35.18     22.12 o 
  11   5   2       55.25       48.57     16.05 o 
  -9   6   2       16.00       37.66     13.39 o 
  -8   6   2      256.63      276.92     18.26 o 
  -7   6   2      258.16      252.57     15.76 o 
  -6   6   2      127.73      135.57     11.77 o 
  -5   6   2      349.43      360.09     15.56 o 
  -4   6   2      107.47       97.55     10.29 o 
  -3   6   2        7.08       13.61     14.02 o 
  -2   6   2      684.76      730.42     21.31 o 
  -1   6   2        6.04        0.01     13.64 o 
   0   6   2      101.50        0.00     20.22 o 
   1   6   2        5.72        1.83     12.53 o 
   2   6   2      669.39      761.96     20.56 o 
   3   6   2        7.49       12.09     13.58 o 
   4   6   2      108.18       97.44     15.32 o 
   5   6   2      342.72      348.18     15.10 o 
   6   6   2      126.79      112.18     11.25 o 
   7   6   2      257.33      267.51     15.89 o 
   8   6   2      254.04      266.06     16.78 o 
   9   6   2       15.74        0.01     23.24 o 
  10   6   2        8.08       15.41     19.68 o 
  -9   7   2        0.13       22.02     18.67 o 
  -8   7   2       58.38       64.04     12.36 o 
  -7   7   2       27.00        3.25     20.82 o 
  -6   7   2      436.42      458.41     18.85 o 
  -5   7   2      681.48      783.92     21.95 o 
  -4   7   2      203.15      202.53     12.56 o 
  -3   7   2      224.98      238.12     19.71 o 
  -2   7   2      531.76      532.10     22.60 o 
  -1   7   2      666.49      362.77     31.80 o 
   1   7   2      657.85      669.02     18.25 o 
   2   7   2      531.88      599.44     20.76 o 
   3   7   2      227.54      218.15     18.37 o 
   4   7   2      199.12      187.86     13.40 o 
   5   7   2      680.61      713.46     20.49 o 
   6   7   2      435.69      463.72     18.35 o 
   7   7   2       26.24        7.10     19.91 o 
   8   7   2       58.12       77.79     12.63 o 
   9   7   2        0.12        0.01     21.63 o 
  10   7   2        2.28       12.70     19.17 o 
  -9   8   2       27.10        5.69     25.00 o 
  -8   8   2       26.20       16.78     21.75 o 
  -7   8   2      240.72      270.47     17.68 o 
  -6   8   2       31.71        9.12     20.89 o 
  -5   8   2      132.69      135.81     12.65 o 
  -4   8   2     1105.22     1166.38     27.17 o 
  -3   8   2      245.63      243.88     22.40 o 
  -2   8   2      101.27      114.96     17.33 o 
  -1   8   2       87.42       37.24     18.44 o 
   1   8   2       86.10       67.03     17.03 o 
   2   8   2      107.60       87.36     19.27 o 
   3   8   2      245.42      173.77     23.16 o 
   4   8   2     1112.44     1116.75     33.11 o 
   5   8   2      133.63      142.54     13.46 o 
   6   8   2       30.68       35.22     18.29 o 
   7   8   2      237.99      244.93     15.75 o 
   8   8   2       25.88       17.05     22.85 o 
   9   8   2       27.34       14.17     23.29 o 
  -9   9   2       57.66       56.92     25.80 o 
  -8   9   2        6.80       11.11     22.68 o 
  -7   9   2        0.18        0.64     21.23 o 
  -6   9   2       32.35       38.81     21.17 o 
  -5   9   2      552.82      614.97     23.52 o 
  -4   9   2      131.72      178.56     14.99 o 
  -3   9   2     1876.03     1983.92     46.94 o 
  -2   9   2      607.42      629.43     28.21 o 
  -1   9   2      369.74      270.50     28.56 o 
   1   9   2      374.79      361.11     17.19 o 
   2   9   2      596.07      546.51     28.53 o 
   3   9   2     1852.78     1881.83     42.72 o 
   4   9   2      135.37      153.28     23.09 o 
   5   9   2      547.69      579.53     22.11 o 
   6   9   2       31.31       19.59     20.90 o 
   7   9   2        0.21        2.39     20.43 o 
   8   9   2        6.89        7.87     21.39 o 
   9   9   2       56.93        7.21     26.89 o 
  -8  10   2        5.95       30.72     21.47 o 
  -7  10   2       42.16       59.72     14.29 o 
  -6  10   2       28.57        3.22     24.76 o 
  -5  10   2      178.51      187.03     16.74 o 
  -4  10   2      345.58      460.74     21.01 o 
  -3  10   2      423.63      408.27     31.25 o 
  -2  10   2      121.04       84.59     24.40 o 
   1  10   2      852.44      865.55     25.06 o 
   2  10   2      117.70      127.68     22.68 o 
   3  10   2      423.22      390.19     29.35 o 
   4  10   2      345.23      403.15     29.73 o 
   5  10   2      177.47      230.09     25.38 o 
   6  10   2       29.72       42.36     21.27 o 
   7  10   2       43.99       50.59     23.18 o 
   8  10   2        5.85       17.70     21.18 o 
  -7  11   2       12.24       29.37     21.94 o 
  -6  11   2       22.09       24.02     22.28 o 
  -5  11   2        1.66        0.01     25.64 o 
  -4  11   2        6.42        8.07     21.87 o 
  -3  11   2       97.40       26.77     26.97 o 
  -2  11   2       60.95       21.96     23.74 o 
  -1  11   2       40.73       26.18     21.03 o 
   0  11   2      107.22      103.24     15.12 o 
   1  11   2       42.19       42.24     19.55 o 
   2  11   2       61.68        8.67     24.40 o 
   3  11   2       94.82       92.78     23.62 o 
   4  11   2        6.61        1.75     21.61 o 
   5  11   2        1.95        3.06     21.77 o 
   6  11   2       21.81        0.01     25.14 o 
   7  11   2       11.98        0.01     24.36 o 
  -6  12   2       13.98        0.01     25.98 o 
  -5  12   2        0.33        1.45     23.18 o 
  -4  12   2       10.19        0.01     24.16 o 
  -3  12   2       32.46       53.70     23.73 o 
  -2  12   2       70.95       69.84     23.39 o 
  -1  12   2       22.41        0.01     24.16 o 
   0  12   2       33.37        4.12     23.08 o 
   1  12   2       20.36       35.56     20.79 o 
   2  12   2       72.78       78.33     15.24 o 
   3  12   2       32.87       34.26     22.58 o 
   4  12   2        9.75        4.51     23.44 o 
   5  12   2        0.44        1.35     23.38 o 
   6  12   2       13.31        7.16     22.98 o 
  -4  13   2       44.01       54.70     27.41 o 
  -3  13   2       22.26        0.01     27.35 o 
  -2  13   2       65.88       12.25     30.47 o 
  -1  13   2       15.02        8.89     26.34 o 
   0  13   2       53.81       33.55     24.62 o 
   1  13   2       14.64        0.01     24.76 o 
   2  13   2       64.00       89.82     24.38 o 
   3  13   2       23.79       51.13     23.78 o 
   4  13   2       44.20       17.07     28.03 o 
  -1  14   2       57.40        0.01     30.53 o 
   0  14   2       83.65       54.10     29.55 o 
   1  14   2       57.04       36.01     27.78 o 
   1   0   3      226.53      272.37      5.98 o 
   2   0   3    55116.09    47608.48    239.24 o 
   3   0   3    16546.82    11941.93     37.49 o 
   4   0   3     2203.46     2180.13     17.20 o 
   5   0   3      322.82      344.52      9.28 o 
   6   0   3      523.94      501.24     12.15 o 
   7   0   3       14.18        6.45      9.93 o 
   8   0   3       17.12       30.91      7.89 o 
   9   0   3       27.32       16.00     12.78 o 
  10   0   3       75.68       79.02     11.03 o 
  11   0   3        1.97       24.82     17.63 o 
  12   0   3       11.72       12.62     23.20 o 
 -10   1   3        6.16        0.01     21.50 o 
  -9   1   3       96.35       90.88     11.74 o 
  -8   1   3      125.84       98.99     12.22 o 
  -7   1   3      218.38      232.15     13.02 o 
  -6   1   3      193.04      240.76     11.93 o 
  -5   1   3      860.19      861.38     16.92 o 
  -4   1   3      206.26      201.06      8.51 o 
  -3   1   3     4744.08     4218.40     32.54 o 
  -2   1   3     2022.13     1605.91     24.85 o 
   1   1   3      809.76      827.10      4.59 o 
   2   1   3     2011.54     1975.77     16.60 o 
   3   1   3     4755.15     4164.65     27.34 o 
   4   1   3      204.76      176.42     11.39 o 
   5   1   3      842.79      737.81     19.77 o 
   6   1   3      194.73      218.47     14.50 o 
   7   1   3      220.78      195.01     16.80 o 
   8   1   3      126.27       76.77     18.28 o 
   9   1   3       95.32       64.70     20.43 o 
  10   1   3        6.08        0.01     18.55 o 
  11   1   3       19.02       31.50     20.21 o 
  12   1   3       15.64       15.64     22.23 o 
 -10   2   3       15.79       30.75     18.95 o 
  -9   2   3        9.73        8.62     18.07 o 
  -8   2   3        4.25        0.01     16.90 o 
  -7   2   3       94.60       95.29     10.43 o 
  -6   2   3       24.32       29.16      7.83 o 
  -5   2   3      136.12      135.23      9.09 o 
  -4   2   3     2849.58     3249.26     29.93 o 
  -3   2   3     1358.49     1250.28     19.52 o 
  -2   2   3      131.74      106.07     10.03 o 
  -1   2   3      711.22      900.74     11.65 o 
   0   2   3    13674.68    13229.45    150.33 o 
   1   2   3      702.50      896.27     13.54 o 
   2   2   3      130.62      137.25      6.66 o 
   3   2   3     1398.31     1358.75     16.99 o 
   4   2   3     2848.67     3024.24     27.49 o 
   5   2   3      142.48      155.25      8.80 o 
   6   2   3       23.58       30.37      6.88 o 
   7   2   3       95.16       81.49      9.29 o 
   8   2   3        4.56        0.01     15.78 o 
   9   2   3        9.81        0.01     16.73 o 
  10   2   3       15.72       24.55     17.65 o 
  11   2   3       33.04       33.89     21.44 o 
  -9   3   3       11.02        4.43     18.25 o 
  -8   3   3       17.53       15.99     16.60 o 
  -7   3   3      258.72      310.05     14.68 o 
  -6   3   3       41.94       50.63      8.28 o 
  -5   3   3      231.41      253.31     11.31 o 
  -4   3   3      156.80      176.22      9.62 o 
  -3   3   3     1327.81     1508.37     19.77 o 
  -2   3   3     2200.52     2738.35     23.36 o 
  -1   3   3     3119.34     3890.22     28.55 o 
   0   3   3     1630.53     1227.33     27.46 o 
   1   3   3     3169.67     3696.02     28.50 o 
   2   3   3     2246.96     2520.81     23.83 o 
   3   3   3     1329.81     1556.83     18.73 o 
   4   3   3      146.82      174.86      8.55 o 
   5   3   3      237.40      241.08     10.87 o 
   6   3   3       41.95       23.51      8.28 o 
   7   3   3      255.04      240.18     19.75 o 
   8   3   3       17.05        0.01     16.08 o 
   9   3   3       10.97        0.01     19.67 o 
  10   3   3        4.97       16.76     19.10 o 
  11   3   3       12.56       17.00     21.97 o 
  -9   4   3       12.00        0.01     20.94 o 
  -8   4   3       45.15       20.25     20.44 o 
  -7   4   3      118.23      119.43     12.59 o 
  -6   4   3      387.58      370.73     15.90 o 
  -5   4   3      586.19      604.81     16.98 o 
  -4   4   3      189.59      193.60     10.09 o 
  -3   4   3      614.11      663.35     15.02 o 
  -2   4   3     1672.64     2396.91     24.13 o 
  -1   4   3     1201.56     1101.30     28.79 o 
   1   4   3     1212.88     1476.02     21.87 o 
   2   4   3     1700.76     2280.84     25.38 o 
   3   4   3      602.53      708.30     14.27 o 
   4   4   3      188.50      188.59     10.12 o 
   5   4   3      589.23      563.11     15.38 o 
   6   4   3      389.69      371.15     14.20 o 
   7   4   3      119.33      112.04     10.47 o 
   8   4   3       46.96       66.87     11.51 o 
   9   4   3       11.62        0.01     18.49 o 
  10   4   3        7.64        0.01     21.29 o 
  11   4   3       45.94       33.58     25.88 o 
  -9   5   3       60.06       78.01     15.22 o 
  -8   5   3      333.77      345.70     19.07 o 
  -7   5   3       12.47       45.82     16.41 o 
  -6   5   3      196.44      211.60     13.44 o 
  -5   5   3      617.02      617.70     18.29 o 
  -4   5   3      330.05      405.32     14.37 o 
  -3   5   3      172.42      182.32      9.93 o 
  -2   5   3     1517.46     1556.52     25.16 o 
  -1   5   3     7527.86     6054.55     80.54 o 
   1   5   3     7535.18     9096.06     51.36 o 
   2   5   3     1503.13     1771.89     26.13 o 
   3   5   3      172.89      199.34     15.87 o 
   4   5   3      322.20      326.22     12.51 o 
   5   5   3      620.45      606.65     16.84 o 
   6   5   3      197.70      178.36     13.66 o 
   7   5   3       12.23       14.55     19.17 o 
   8   5   3      332.70      296.24     17.66 o 
   9   5   3       60.25       62.25     13.48 o 
  10   5   3       29.31       24.43     22.35 o 
  11   5   3        0.63        0.01     25.90 o 
  -9   6   3       15.68       29.11     18.84 o 
  -8   6   3      213.65      224.95     17.05 o 
  -7   6   3      325.41      379.72     18.76 o 
  -6   6   3      165.43      171.50     13.10 o 
  -5   6   3      401.35      436.17     16.78 o 
  -4   6   3      393.56      418.47     16.10 o 
  -3   6   3     1516.48     1810.35     27.20 o 
  -2   6   3      453.44      381.61     18.71 o 
  -1   6   3      388.02      258.95     25.11 o 
   1   6   3      388.13      523.24     14.22 o 
   2   6   3      445.83      389.23     17.63 o 
   4   6   3      396.38      469.23     19.38 o 
   5   6   3      403.51      469.92     15.90 o 
   6   6   3      169.07      176.28     13.02 o 
   7   6   3      324.36      321.70     16.85 o 
   8   6   3      212.66      209.28     15.27 o 
   9   6   3       15.65       33.65     19.15 o 
  10   6   3        6.23        0.67     21.19 o 
  -9   7   3        1.29        0.01     22.65 o 
  -8   7   3       89.50      128.75     14.62 o 
  -7   7   3       10.90        0.01     20.74 o 
  -6   7   3       30.63        6.92     19.59 o 
  -5   7   3      189.99      183.78     13.85 o 
  -4   7   3      299.30      353.92     15.54 o 
  -3   7   3      718.28      872.82     25.43 o 
  -2   7   3       38.02       46.73     14.98 o 
  -1   7   3      118.83       58.60     19.33 o 
   0   7   3       31.58        0.01     17.04 o 
   1   7   3      121.36      125.01      9.89 o 
   2   7   3       39.22       34.14     14.99 o 
   3   7   3      716.50      755.01     25.55 o 
   4   7   3      305.57      355.27     22.68 o 
   5   7   3      186.46      202.55     12.51 o 
   6   7   3       30.55       31.04     18.07 o 
   7   7   3       10.73        7.65     18.64 o 
   8   7   3       91.39       87.05     12.43 o 
   9   7   3        1.37        2.80     12.09 o 
  10   7   3        0.90        0.01     21.72 o 
  -9   8   3       46.64       12.85     24.92 o 
  -8   8   3       57.71       53.53     13.69 o 
  -7   8   3        0.96        0.01     21.52 o 
  -6   8   3      450.46      468.02     21.63 o 
  -5   8   3      186.46      215.77     15.34 o 
  -4   8   3      435.98      489.86     18.43 o 
  -3   8   3      105.73      120.78     21.53 o 
  -2   8   3      139.12      172.63     18.27 o 
  -1   8   3       59.69       33.56     18.95 o 
   1   8   3       61.11       93.94     10.05 o 
   2   8   3      141.36      119.58     18.66 o 
   3   8   3      103.80      118.69     18.82 o 
   4   8   3      436.30      461.94     26.56 o 
   5   8   3      191.43      214.53     21.89 o 
   6   8   3      452.76      523.40     25.80 o 
   7   8   3        0.89        0.01     20.16 o 
   8   8   3       57.26       24.50     23.32 o 
   9   8   3       46.87       43.41     23.24 o 
  -9   9   3       11.21       14.49     23.12 o 
  -8   9   3       29.36       20.95     22.62 o 
  -7   9   3      111.38      130.90     16.80 o 
  -6   9   3      177.54      170.06     16.74 o 
  -5   9   3        2.99        0.01     21.38 o 
  -4   9   3      234.45      228.92     16.69 o 
  -3   9   3      556.81      673.41     31.65 o 
  -2   9   3      146.25      101.86     24.31 o 
  -1   9   3      464.49      224.60     37.16 o 
   0   9   3        0.36        6.57     17.05 o 
   1   9   3      453.31      502.51     18.72 o 
   2   9   3      145.01      161.00     20.16 o 
   3   9   3      553.88      717.05     29.27 o 
   4   9   3      239.20      256.44     23.00 o 
   5   9   3        3.20        0.51     20.13 o 
   6   9   3      177.48      183.66     16.70 o 
   7   9   3      111.74       61.18     25.96 o 
   8   9   3       29.52       43.74     12.88 o 
   9   9   3       11.32        0.73     22.80 o 
  -8  10   3        5.32       11.29     21.22 o 
  -7  10   3       42.54       45.26     22.93 o 
  -6  10   3       13.04        0.01     24.84 o 
  -5  10   3      227.97      206.73     17.02 o 
  -4  10   3      420.42      483.66     22.40 o 
  -3  10   3      299.06      311.31     30.32 o 
  -2  10   3     1098.45      994.21     43.93 o 
  -1  10   3       89.39        0.01     26.97 o 
   0  10   3       26.92        0.01     22.66 o 
   1  10   3       85.37       91.90     11.97 o 
   2  10   3     1099.65     1271.26     35.50 o 
   3  10   3      310.19      324.01     28.03 o 
   4  10   3      420.40      466.35     29.19 o 
   5  10   3      231.97      199.70     25.92 o 
   6  10   3       13.44       19.20     20.54 o 
   7  10   3       42.87       13.69     24.14 o 
   8  10   3        5.31       22.05     20.99 o 
  -7  11   3        9.46       40.17     13.77 o 
  -6  11   3        3.98        0.01     24.72 o 
  -5  11   3        4.89       21.85     20.54 o 
  -4  11   3      126.12      116.85     15.58 o 
  -3  11   3       93.19       82.59     24.00 o 
  -2  11   3      121.18       97.66     26.56 o 
  -1  11   3       41.30        0.01     25.08 o 
   0  11   3        0.31        7.39     18.38 o 
   1  11   3       45.74       28.17     23.25 o 
   2  11   3      119.55       88.15     14.42 o 
   3  11   3       94.10       69.74     22.87 o 
   4  11   3      125.22      159.52     23.54 o 
   5  11   3        4.34        0.01     21.92 o 
   6  11   3        4.02        0.01     23.28 o 
   7  11   3        8.84       35.44     20.05 o 
  -6  12   3       17.42        0.01     26.17 o 
  -5  12   3        1.46       24.05     23.31 o 
  -4  12   3       23.75        4.15     24.59 o 
  -3  12   3      124.36       69.99     29.09 o 
  -2  12   3       82.71       86.49     24.79 o 
  -1  12   3       48.88       17.85     23.34 o 
   0  12   3       27.54       37.97     12.36 o 
   1  12   3       48.12       34.79     12.78 o 
   2  12   3       80.90       82.94     25.56 o 
   3  12   3      125.19      142.15     26.91 o 
   4  12   3       23.35       39.47     22.98 o 
   5  12   3        1.30        0.01     25.94 o 
   6  12   3       17.82        0.01     26.44 o 
  -4  13   3        0.12        0.77     25.10 o 
  -3  13   3        4.20        0.01     25.64 o 
  -2  13   3       37.75       48.54     24.54 o 
  -1  13   3       51.49        0.01     30.16 o 
   0  13   3       32.68        0.01     27.23 o 
   1  13   3       50.46       52.82     15.40 o 
   2  13   3       38.96       33.26     23.69 o 
   3  13   3        4.10        4.86     23.51 o 
   4  13   3        0.24       29.29     21.91 o 
  -1  14   3       10.63        0.01     26.28 o 
   0  14   3       43.79       54.94     16.34 o 
   1  14   3       11.06        0.01     27.89 o 
   0   0   4     2362.41     2412.02      6.94 o 
   1   0   4     2126.15     2037.03     15.31 o 
   2   0   4     1974.49     1632.49     12.59 o 
   3   0   4      932.30      678.90     10.52 o 
   4   0   4      895.97      831.29     11.49 o 
   5   0   4     1309.79     1230.70     15.59 o 
   6   0   4      171.14      129.96      7.85 o 
   7   0   4        7.24        3.90      9.59 o 
   8   0   4      314.56      308.47     13.13 o 
   9   0   4       27.89       22.45     12.17 o 
  10   0   4       60.06       39.69     15.16 o 
  11   0   4       16.03        9.21     20.54 o 
 -10   1   4      104.77      130.84     14.82 o 
  -9   1   4       14.03        7.49     15.63 o 
  -8   1   4      302.83      295.54     16.37 o 
  -7   1   4      479.21      462.29     16.58 o 
  -6   1   4     1000.20     1020.87     21.60 o 
  -5   1   4     1520.37     1390.04     21.81 o 
  -4   1   4      209.07      223.31      9.57 o 
  -3   1   4     2370.26     2153.97     23.32 o 
  -2   1   4     2757.14     2703.96     24.45 o 
   0   1   4        0.53        4.89      4.70 o 
   1   1   4    10028.05    10138.84     16.87 o 
   2   1   4     2737.19     2737.46     20.55 o 
   3   1   4     2327.14     2079.00     20.50 o 
   4   1   4      203.94      187.88      7.91 o 
   5   1   4     1537.78     1275.61     25.20 o 
   6   1   4      995.07      866.64     23.98 o 
   7   1   4      480.26      362.90     22.86 o 
   8   1   4      305.77      272.28     20.67 o 
   9   1   4       14.25        0.01     18.09 o 
  10   1   4      104.21       83.66     20.33 o 
  11   1   4        2.63        0.01     20.39 o 
 -10   2   4       70.74       88.09     13.86 o 
  -9   2   4       29.94       17.40     19.32 o 
  -8   2   4      168.18      170.34     14.40 o 
  -7   2   4      242.74      230.93     12.38 o 
  -6   2   4      181.04      213.75     10.70 o 
  -5   2   4     1078.12     1098.00     20.20 o 
  -4   2   4      929.11      914.24     16.22 o 
  -3   2   4     1225.63     1278.53     17.19 o 
  -2   2   4     4757.69     4811.55     30.05 o 
  -1   2   4    11301.82    11855.59     40.69 o 
   0   2   4     1447.11     1274.82     12.24 o 
   1   2   4    11256.96    11879.31     41.77 o 
   2   2   4     4792.23     4913.92     30.04 o 
   3   2   4     1216.21     1269.03     16.70 o 
   4   2   4      930.24      863.24     15.42 o 
   5   2   4     1080.61     1011.86     22.85 o 
   6   2   4      180.06      140.05     11.05 o 
   7   2   4      236.55      215.39     12.37 o 
   8   2   4      166.80      116.79     12.54 o 
   9   2   4       30.34       28.85     17.59 o 
  10   2   4       71.55       65.69     13.13 o 
  11   2   4        8.75        2.68     21.42 o 
  -9   3   4       78.15       87.57     12.54 o 
  -8   3   4        4.57        0.01     16.94 o 
  -7   3   4       50.13       62.89      9.21 o 
  -6   3   4      143.56      157.46     10.83 o 
  -5   3   4      223.13      230.21     11.55 o 
  -4   3   4        6.47        0.01     10.78 o 
  -3   3   4       94.29       80.50      7.01 o 
  -2   3   4       33.48       20.41     10.54 o 
  -1   3   4      465.26      531.98     14.03 o 
   0   3   4      399.43      516.98     10.73 o 
   1   3   4      477.78      549.96     14.08 o 
   2   3   4       30.28       24.38      5.41 o 
   3   3   4       92.76       96.69      7.41 o 
   4   3   4        7.09       14.85      9.97 o 
   5   3   4      216.54      221.78     10.51 o 
   6   3   4      144.30      116.73     10.51 o 
   7   3   4       49.76       68.65      8.95 o 
   8   3   4        4.49       17.48     14.75 o 
   9   3   4       76.98       58.11     11.44 o 
  10   3   4       36.97       38.01     19.30 o 
  11   3   4       72.09       54.76     24.20 o 
  -9   4   4        1.07        0.01     19.83 o 
  -8   4   4       53.92       49.13     11.42 o 
  -7   4   4      166.02      161.69     12.54 o 
  -6   4   4      463.50      485.45     17.11 o 
  -5   4   4      334.45      331.64     13.06 o 
  -4   4   4      826.09      937.25     18.39 o 
  -3   4   4      127.60      148.50      8.59 o 
  -2   4   4     1056.82     1201.05     21.31 o 
  -1   4   4      915.57      747.31     28.16 o 
   1   4   4      921.86     1009.10     21.96 o 
   2   4   4     1069.93     1063.27     20.07 o 
   3   4   4      131.17      138.43     13.03 o 
   4   4   4      835.60      954.75     18.92 o 
   5   4   4      332.12      295.05     12.45 o 
   6   4   4      462.17      467.83     15.68 o 
   7   4   4      167.80      159.84     11.91 o 
   8   4   4       55.16       36.78     10.93 o 
   9   4   4        1.01       12.09     17.49 o 
  10   4   4       34.65       14.32     22.31 o 
  11   4   4       18.84       23.24     21.85 o 
  -9   5   4       63.17       83.88     12.64 o 
  -8   5   4      246.15      272.12     17.71 o 
  -7   5   4      157.09      124.59     14.89 o 
  -6   5   4       83.67       87.69     10.51 o 
  -5   5   4      285.13      312.63     14.50 o 
  -4   5   4      238.52      232.52     11.37 o 
  -3   5   4     3204.58     3887.18     36.26 o 
  -2   5   4     1310.19     1616.83     27.36 o 
   1   5   4      793.35      976.30     21.67 o 
   2   5   4     1327.97     1631.91     27.32 o 
   3   5   4     3206.43     3721.73     38.16 o 
   4   5   4      243.55      254.81     11.86 o 
   5   5   4      287.76      310.45     13.04 o 
   6   5   4       78.57       79.41      9.87 o 
   7   5   4      157.45      145.11     12.30 o 
   8   5   4      248.44      236.15     17.53 o 
   9   5   4       63.04       61.34     12.71 o 
  10   5   4       22.14       26.56     20.19 o 
  11   5   4       55.07       65.26     14.29 o 
  -9   6   4       46.63       35.09     22.60 o 
  -8   6   4       63.38       41.17     21.33 o 
  -7   6   4       41.24       16.89     20.43 o 
  -6   6   4      291.51      287.04     15.94 o 
  -5   6   4      184.47      210.58     13.08 o 
  -4   6   4      473.61      526.07     16.92 o 
  -3   6   4      559.68      625.76     17.17 o 
  -2   6   4      259.95      269.70     17.08 o 
   1   6   4     1611.69     1589.20     27.33 o 
   2   6   4      274.47      297.32     17.27 o 
   3   6   4      557.56      605.99     22.48 o 
   4   6   4      465.61      505.18     15.81 o 
   5   6   4      183.87      209.19     12.29 o 
   6   6   4      294.69      273.83     14.93 o 
   7   6   4       41.04       34.88     19.31 o 
   8   6   4       63.84       40.37     22.16 o 
   9   6   4       45.97       36.95     21.51 o 
  10   6   4        3.43        0.01     21.57 o 
  -9   7   4       11.43       22.30     21.29 o 
  -8   7   4       64.53       51.45     14.72 o 
  -7   7   4       81.18       87.62     12.98 o 
  -6   7   4      611.58      681.23     23.06 o 
  -5   7   4      382.74      413.42     17.35 o 
  -4   7   4      370.26      369.79     16.16 o 
  -3   7   4      225.03      277.26     14.58 o 
  -2   7   4       60.42       64.59     16.28 o 
  -1   7   4      629.88      321.10     31.76 o 
   1   7   4      625.18      626.92     17.12 o 
   2   7   4       63.63       54.79     16.52 o 
   3   7   4      222.13      273.19     18.93 o 
   4   7   4      369.22      337.31     22.72 o 
   5   7   4      376.89      367.92     17.02 o 
   6   7   4      622.11      664.24     21.48 o 
   7   7   4       80.15      105.77     12.79 o 
   8   7   4       62.95       69.40     12.98 o 
   9   7   4       11.41        0.01     20.95 o 
  10   7   4        7.37       38.53     20.97 o 
  -9   8   4       24.49        9.34     24.41 o 
  -8   8   4       73.61       35.97     27.23 o 
  -7   8   4       78.39       80.14     13.45 o 
  -6   8   4      120.30      121.37     14.99 o 
  -5   8   4      693.15      700.01     23.33 o 
  -4   8   4      133.94      121.48     13.02 o 
  -3   8   4      367.47      449.44     25.50 o 
  -2   8   4      200.19      214.16     21.76 o 
   0   8   4       39.33        0.01     19.04 o 
   1   8   4     1253.18     1204.59     24.09 o 
   2   8   4      195.40      165.29     21.51 o 
   3   8   4      366.75      401.01     25.52 o 
   4   8   4      137.14       85.62     21.95 o 
   5   8   4      686.24      733.63     29.15 o 
   6   8   4      119.22       95.31     23.81 o 
   7   8   4       80.14       50.15     22.22 o 
   8   8   4       74.53       76.27     15.77 o 
   9   8   4       24.60        6.84     25.46 o 
  -9   9   4       25.37       49.88     23.84 o 
  -8   9   4        2.79        0.01     23.91 o 
  -7   9   4      123.96      148.21     17.02 o 
  -6   9   4       76.97       62.67     24.79 o 
  -5   9   4      112.89      159.24     15.24 o 
  -4   9   4      156.03      165.47     16.34 o 
  -3   9   4      578.32      673.76     33.45 o 
  -2   9   4      581.43      527.89     31.12 o 
   0   9   4        3.84        0.01     20.07 o 
   1   9   4     1800.89     1799.30     32.16 o 
   2   9   4      584.30      630.44     25.45 o 
   3   9   4      577.68      703.97     30.07 o 
   4   9   4      156.83      175.67     24.14 o 
   5   9   4      115.78      123.85     24.35 o 
   6   9   4       78.77       31.48     26.18 o 
   7   9   4      123.53       96.95     16.93 o 
   8   9   4        2.70       17.27     21.79 o 
   9   9   4       25.11       37.91     24.86 o 
  -8  10   4       10.76        0.01     24.16 o 
  -7  10   4       18.80       12.62     22.26 o 
  -6  10   4      126.44      170.27     16.68 o 
  -5  10   4      151.22      212.22     17.12 o 
  -4  10   4      256.86      279.75     20.42 o 
  -3  10   4      431.56      433.06     30.80 o 
  -2  10   4       50.64       57.92     21.71 o 
   1  10   4      847.08      934.46     26.52 o 
   2  10   4       50.84        1.97     23.74 o 
   3  10   4      432.91      447.08     28.97 o 
   4  10   4      256.25      271.96     28.07 o 
   5  10   4      152.36      183.96     26.13 o 
   6  10   4      128.17       97.36     26.16 o 
   7  10   4       19.42        7.87     23.41 o 
   8  10   4       10.63        0.01     26.84 o 
  -7  11   4       27.03       29.71     26.49 o 
  -6  11   4       13.02        0.01     24.04 o 
  -5  11   4       16.82        0.01     23.56 o 
  -4  11   4       64.60       59.12     25.81 o 
  -3  11   4      361.61      428.56     31.31 o 
  -2  11   4      199.06      147.79     26.95 o 
  -1  11   4       10.33       10.53     20.27 o 
   0  11   4        3.72       13.30     19.08 o 
   1  11   4       11.05        0.01     21.71 o 
   2  11   4      201.89      189.40     16.58 o 
   3  11   4      362.13      410.65     30.15 o 
   4  11   4       64.11       43.00     24.02 o 
   5  11   4       15.65        0.01     22.94 o 
   6  11   4       12.80        0.01     24.64 o 
   7  11   4       27.07       10.70     26.36 o 
  -6  12   4        0.03        0.01     28.33 o 
  -5  12   4       23.16       43.62     14.24 o 
  -4  12   4       47.37       87.32     18.31 o 
  -3  12   4        2.29        0.01     25.22 o 
  -2  12   4      203.89       99.62     35.55 o 
  -1  12   4      232.83       93.05     34.14 o 
   0  12   4      189.34      155.31     16.26 o 
   1  12   4      230.10      226.23     18.43 o 
   2  12   4      200.54      255.07     27.93 o 
   3  12   4        2.45        4.42     22.46 o 
   4  12   4       47.30       93.20     23.88 o 
   5  12   4       24.38        2.05     25.37 o 
   6  12   4        0.04        0.01     25.74 o 
  -4  13   4       11.87       23.81     24.18 o 
  -3  13   4       51.46       54.99     27.74 o 
  -2  13   4       12.35       38.66     24.55 o 
  -1  13   4       81.37       76.80     28.53 o 
   0  13   4        1.76        0.67     21.89 o 
   1  13   4       81.15       74.33     27.37 o 
   2  13   4       12.63        0.01     25.83 o 
   3  13   4       50.42       61.50     27.05 o 
   4  13   4       11.54       31.63     24.10 o 
   0  14   4       90.99       83.50     14.65 o 
   1  14   4        8.39        0.01     27.34 o 
   1   0   5      164.63      152.70      6.24 o 
   2   0   5       57.28       51.83      3.77 o 
   3   0   5    16847.41    15879.78     41.95 o 
   4   0   5      335.48      307.16      7.73 o 
   5   0   5        2.90        0.01      8.47 o 
   6   0   5     2753.85     2657.40     26.06 o 
   7   0   5      167.34      167.29      9.70 o 
   8   0   5      223.17      190.79     11.89 o 
   9   0   5       84.90       76.83      9.74 o 
  10   0   5       10.20        0.01     14.77 o 
  11   0   5        9.85        0.01     21.38 o 
 -10   1   5       25.29       32.73     19.37 o 
  -9   1   5       52.36       57.87     13.48 o 
  -8   1   5      532.08      524.86     21.46 o 
  -7   1   5      275.86      279.78     14.25 o 
  -6   1   5      352.26      337.12     13.41 o 
  -5   1   5      100.56      100.70      7.95 o 
  -4   1   5     3178.88     3175.25     29.20 o 
  -3   1   5       95.75       84.23      6.10 o 
  -2   1   5     9690.08     9466.00     43.44 o 
   0   1   5     9086.23     9352.19     24.74 o 
   1   1   5    15982.99    15933.78     89.43 o 
   2   1   5     9733.36     9539.71     39.71 o 
   3   1   5       96.41       80.35      6.25 o 
   4   1   5     3168.35     2908.88     28.02 o 
   5   1   5       96.57       87.02     12.62 o 
   6   1   5      346.77      301.09     17.19 o 
   7   1   5      281.78      267.12     19.32 o 
   8   1   5      535.50      488.91     26.44 o 
   9   1   5       53.00       51.79     18.49 o 
  10   1   5       25.48        0.01     20.84 o 
  11   1   5       11.88        0.01     23.33 o 
 -10   2   5       24.74        0.01     21.75 o 
  -9   2   5       72.33       58.39     12.82 o 
  -8   2   5      152.80      160.60     13.81 o 
  -7   2   5       36.97       28.90     15.61 o 
  -6   2   5      517.55      431.12     15.28 o 
  -5   2   5      366.39      388.28     12.71 o 
  -4   2   5     1054.66     1022.61     17.48 o 
  -3   2   5      258.52      264.47      9.29 o 
  -2   2   5     4432.03     4826.39     31.15 o 
  -1   2   5     1879.34     1765.68     18.07 o 
   0   2   5     2447.74     2281.27     14.94 o 
   1   2   5     1880.48     1789.37     19.08 o 
   2   2   5     4398.75     4730.91     29.16 o 
   3   2   5      265.18      300.23      9.13 o 
   4   2   5     1041.08      968.94     16.79 o 
   5   2   5      375.77      367.36     12.59 o 
   6   2   5      512.68      429.05     14.26 o 
   7   2   5       38.31       23.32     15.06 o 
   8   2   5      151.96      133.71     13.25 o 
   9   2   5       71.56       68.25     12.22 o 
  10   2   5       24.48       14.29     20.32 o 
  11   2   5       19.15        0.01     21.55 o 
  -9   3   5        5.71        0.57     19.83 o 
  -8   3   5      164.62      151.54     14.00 o 
  -7   3   5       55.45       66.41     10.39 o 
  -6   3   5       15.67       22.86      7.78 o 
  -5   3   5      537.29      582.27     15.70 o 
  -4   3   5     1326.73     1431.96     21.57 o 
  -3   3   5     1070.34     1119.95     17.63 o 
  -2   3   5     3255.50     4003.47     30.16 o 
  -1   3   5      203.54      231.61      7.97 o 
   0   3   5      485.46      526.27     10.75 o 
   1   3   5      212.69      224.48     12.07 o 
   2   3   5     3245.55     3777.16     30.28 o 
   3   3   5     1081.94     1195.76     17.63 o 
   4   3   5     1326.08     1369.86     20.52 o 
   5   3   5      544.06      540.61     15.21 o 
   6   3   5       17.15        2.43     14.40 o 
   7   3   5       56.92       52.62      8.71 o 
   8   3   5      165.79      169.44     13.88 o 
   9   3   5        5.41       11.80     17.55 o 
  10   3   5       12.36       17.07     20.01 o 
  11   3   5        5.40        0.01     22.03 o 
  -9   4   5       74.15      114.44     12.68 o 
  -8   4   5        9.95        3.11     19.29 o 
  -7   4   5      206.07      214.35     16.06 o 
  -6   4   5      207.64      193.09     12.84 o 
  -5   4   5       24.94        0.01     15.18 o 
  -4   4   5     1140.08     1352.09     22.46 o 
  -3   4   5     1302.00     1474.48     21.62 o 
  -2   4   5       77.76      121.64     12.57 o 
  -1   4   5     2551.43     2891.92     34.04 o 
   0   4   5     2117.31     2319.17     26.81 o 
   1   4   5     2532.71     2806.95     34.54 o 
   2   4   5       80.11       79.26     12.58 o 
   3   4   5     1311.66     1531.16     24.78 o 
   4   4   5     1147.07     1301.97     21.00 o 
   5   4   5       22.61        0.01     14.78 o 
   6   4   5      207.86      192.02     11.49 o 
   7   4   5      206.11      220.74     13.22 o 
   8   4   5        9.69        0.01     19.05 o 
   9   4   5       74.30       81.79     15.78 o 
  10   4   5       78.77       97.54     15.08 o 
  11   4   5       59.67       13.50     27.41 o 
  -9   5   5      114.45      126.44     13.78 o 
  -8   5   5       63.91       74.34     12.35 o 
  -7   5   5      193.19      178.11     15.38 o 
  -6   5   5      184.15      166.89     13.88 o 
  -5   5   5      133.56      124.22     10.31 o 
  -4   5   5      107.79      105.18      9.68 o 
  -3   5   5      347.27      392.56     13.44 o 
  -2   5   5     2806.90     3434.12     38.04 o 
   1   5   5     1265.47     1619.75     27.41 o 
   2   5   5     2800.09     3299.22     38.01 o 
   3   5   5      363.77      458.09     18.38 o 
   4   5   5      101.33      115.30      9.32 o 
   5   5   5      134.04      132.18     10.66 o 
   6   5   5      183.09      170.50     13.02 o 
   7   5   5      191.20      138.94     13.04 o 
   8   5   5       63.35       90.96     11.71 o 
   9   5   5      114.57      108.73     15.62 o 
  10   5   5       20.42       32.04     20.14 o 
  11   5   5        6.93        0.01     24.98 o 
  -9   6   5        3.41        0.01     22.82 o 
  -8   6   5       14.09        1.74     19.29 o 
  -7   6   5      236.19      233.82     16.09 o 
  -6   6   5       14.49        5.58     17.71 o 
  -5   6   5      106.60       90.18     12.60 o 
  -4   6   5       55.49       57.71      9.19 o 
  -3   6   5       86.64      108.13      9.97 o 
  -2   6   5      166.42      207.12     18.99 o 
   1   6   5     1685.94     1858.06     30.46 o 
   2   6   5      161.65      223.57     17.35 o 
   3   6   5       88.69      104.60     15.86 o 
   4   6   5       53.74       42.27     16.13 o 
   5   6   5      107.96      124.57     11.31 o 
   6   6   5       13.19        0.01     17.88 o 
   7   6   5      232.69      211.64     16.20 o 
   8   6   5       13.47       31.59     18.85 o 
   9   6   5        3.40        0.01     20.99 o 
  10   6   5       20.88        1.37     24.00 o 
  -9   7   5       31.70       34.10     22.62 o 
  -8   7   5       34.41       39.46     20.02 o 
  -7   7   5       10.58        0.01     21.61 o 
  -6   7   5      118.30      148.21     14.58 o 
  -5   7   5      369.16      391.34     16.80 o 
  -4   7   5       27.21        2.90     19.30 o 
  -3   7   5      397.20      434.24     16.54 o 
  -2   7   5      818.77      801.82     30.56 o 
   0   7   5       92.90        0.01     21.30 o 
   1   7   5      912.49      947.60     20.64 o 
   2   7   5      818.51      912.50     26.91 o 
   3   7   5      387.37      445.66     21.65 o 
   4   7   5       24.65       33.32      8.93 o 
   5   7   5      367.57      351.80     15.74 o 
   6   7   5      118.23      133.61     13.00 o 
   7   7   5       10.08        5.74     18.80 o 
   8   7   5       34.43       37.05     11.58 o 
   9   7   5       32.28       14.90     23.74 o 
  10   7   5       15.16       17.27     22.90 o 
  -9   8   5       39.15        0.01     29.52 o 
  -8   8   5       71.85      112.76     15.38 o 
  -7   8   5       33.42       75.53     13.17 o 
  -6   8   5       60.52       67.87     13.33 o 
  -5   8   5       84.76       99.53     12.52 o 
  -4   8   5      277.27      290.91     17.14 o 
  -3   8   5      720.57      769.35     32.24 o 
  -2   8   5      244.41      230.02     22.83 o 
  -1   8   5       12.16        6.56     16.58 o 
   0   8   5        1.95        8.14     16.06 o 
   1   8   5       14.21       20.23     16.01 o 
   2   8   5      236.19      207.98     22.65 o 
   3   8   5      723.28      854.30     30.02 o 
   4   8   5      282.79      288.62     24.87 o 
   5   8   5       81.37       48.65     23.26 o 
   6   8   5       59.20       34.72     21.16 o 
   7   8   5       32.84       18.59     21.18 o 
   8   8   5       72.46       91.87     14.62 o 
   9   8   5       39.05       61.09     13.62 o 
  -9   9   5       18.79        5.42     27.21 o 
  -8   9   5       44.62       60.91     13.20 o 
  -7   9   5      123.24      132.38     16.15 o 
  -6   9   5       44.76       14.48     23.79 o 
  -5   9   5      421.48      532.84     23.98 o 
  -4   9   5      236.73      266.62     16.54 o 
  -3   9   5      138.91      133.44     23.59 o 
  -2   9   5      584.65      470.01     33.04 o 
  -1   9   5      639.70      379.27     39.14 o 
   0   9   5       16.70        0.01     20.08 o 
   1   9   5      635.45      675.72     20.91 o 
   2   9   5      578.69      576.51     29.45 o 
   3   9   5      135.09      149.34     22.76 o 
   4   9   5      240.81      162.52     27.04 o 
   5   9   5      415.88      511.23     29.09 o 
   6   9   5       44.42       36.85     21.01 o 
   7   9   5      121.26      157.02     15.60 o 
   8   9   5       44.62       26.14     25.24 o 
   9   9   5       18.28        0.01     26.26 o 
  -8  10   5        2.99        0.01     25.39 o 
  -7  10   5        7.46        0.01     23.25 o 
  -6  10   5      145.87      186.64     18.66 o 
  -5  10   5       51.02       56.57     12.80 o 
  -4  10   5      349.74      429.23     22.19 o 
  -3  10   5     1085.10     1099.09     43.84 o 
  -2  10   5       57.33       28.03     26.35 o 
  -1  10   5      189.60      100.06     28.43 o 
   0  10   5       46.29        0.01     23.94 o 
   1  10   5      186.41      217.95     15.67 o 
   2  10   5       53.33       63.59     23.45 o 
   3  10   5     1087.69     1177.87     41.34 o 
   4  10   5      354.33      377.23     30.79 o 
   5  10   5       49.16        0.01     25.62 o 
   6  10   5      145.41      151.46     29.02 o 
   7  10   5        7.41        0.01     22.65 o 
   8  10   5        2.77       14.44     23.28 o 
  -7  11   5       18.84       34.19     13.57 o 
  -6  11   5       58.01       53.28     16.31 o 
  -5  11   5       36.77       16.84     24.14 o 
  -4  11   5        5.23       32.40     20.50 o 
  -3  11   5       34.77       31.83     12.36 o 
  -2  11   5       71.60       60.49     26.07 o 
  -1  11   5      290.57       57.13     34.76 o 
   0  11   5      458.09      472.33     21.23 o 
   1  11   5      289.40      254.97     17.49 o 
   2  11   5       73.55       86.26     24.23 o 
   3  11   5       35.03       34.98     22.65 o 
   4  11   5        4.89        0.01     22.64 o 
   5  11   5       35.65       13.77     24.18 o 
   6  11   5       57.29       71.46     24.14 o 
   7  11   5       19.53       12.23     25.10 o 
  -6  12   5       13.87       44.15     23.20 o 
  -5  12   5       37.03        2.22     28.70 o 
  -4  12   5      232.31      309.41     20.87 o 
  -3  12   5       11.28        0.01     25.25 o 
  -2  12   5       77.39       72.81     28.70 o 
  -1  12   5       34.50        0.01     24.89 o 
   0  12   5        0.07       16.88     22.86 o 
   1  12   5       35.23       44.58     13.30 o 
   2  12   5       76.82       84.42     26.45 o 
   3  12   5       10.22        0.01     26.97 o 
   4  12   5      231.96      311.75     31.16 o 
   5  12   5       38.15       33.03     26.54 o 
   6  12   5       13.74        0.01     27.64 o 
  -4  13   5       90.44      104.47     17.35 o 
  -3  13   5       13.33        0.01     25.90 o 
  -2  13   5       58.14       37.53     28.13 o 
  -1  13   5       43.73        0.01     28.35 o 
   0  13   5       39.74       22.84     24.99 o 
   1  13   5       44.78        0.01     27.78 o 
   2  13   5       57.25       91.06     15.80 o 
   3  13   5       13.99        0.01     25.54 o 
   4  13   5       89.59      133.82     16.05 o 
   0  14   5       15.95       32.03     26.58 o 
   0   0   6     9874.40     9372.65     25.64 o 
   1   0   6    14828.29    14363.24     47.13 o 
   2   0   6       27.43       16.78      4.46 o 
   3   0   6      252.81      235.11      6.58 o 
   4   0   6     4858.31     4863.01     26.50 o 
   5   0   6     3252.90     3022.59     22.82 o 
   6   0   6      891.16      821.67     13.90 o 
   7   0   6     1066.82     1092.12     18.85 o 
   8   0   6       65.82       71.94      8.31 o 
   9   0   6        0.23        0.01     13.36 o 
  10   0   6       73.09       58.77      9.82 o 
  11   0   6       18.08        0.01     23.48 o 
 -10   1   6        2.35        0.01     22.84 o 
  -9   1   6       75.84       86.79     12.42 o 
  -8   1   6       83.80       93.64     12.11 o 
  -7   1   6      373.15      405.11     16.40 o 
  -6   1   6       15.61        3.92     13.72 o 
  -5   1   6      934.48      959.40     19.52 o 
  -4   1   6     1518.66     1474.86     21.43 o 
  -3   1   6     1274.30     1302.06     18.25 o 
  -2   1   6      462.13      465.99     10.73 o 
   1   1   6     6592.87     6507.54     47.18 o 
   2   1   6      460.38      470.19     10.38 o 
   3   1   6     1282.59     1331.81     18.31 o 
   4   1   6     1523.06     1395.61     21.41 o 
   5   1   6      941.42      853.59     17.78 o 
   6   1   6       14.96        7.93     12.78 o 
   7   1   6      376.26      342.36     20.75 o 
   8   1   6       84.66       69.42     17.99 o 
   9   1   6       75.99       44.76     20.13 o 
  10   1   6        2.50        0.01     19.42 o 
  11   1   6        0.62        0.01     20.31 o 
 -10   2   6       62.04       69.41     14.41 o 
  -9   2   6        9.25       12.84     16.97 o 
  -8   2   6      772.84      862.76     25.18 o 
  -7   2   6       51.55       23.52     17.81 o 
  -6   2   6       92.24       72.76      9.21 o 
  -5   2   6       75.89       80.73      7.97 o 
  -4   2   6      186.04      144.96      8.90 o 
  -3   2   6     2204.97     2238.14     24.40 o 
  -2   2   6     1205.25     1459.17     18.79 o 
  -1   2   6     1597.78     1567.26     17.71 o 
   0   2   6     1111.48     1255.66     17.21 o 
   1   2   6     1611.41     1575.70     19.57 o 
   2   2   6     1194.78     1382.51     17.05 o 
   3   2   6     2236.57     2305.91     23.52 o 
   4   2   6      186.65      157.22      9.03 o 
   5   2   6       74.63       73.00      7.57 o 
   6   2   6       97.37       84.36      8.75 o 
   7   2   6       52.80       54.68      7.97 o 
   8   2   6      775.72      702.33     22.80 o 
   9   2   6        8.83       15.34     17.62 o 
  10   2   6       61.86       78.92     12.66 o 
  11   2   6       16.72       12.99     20.73 o 
  -9   3   6      133.86      162.94     15.98 o 
  -8   3   6       55.89       60.51     11.63 o 
  -7   3   6      305.76      298.93     15.30 o 
  -6   3   6       59.04       62.20      9.08 o 
  -5   3   6      252.23      286.11     11.94 o 
  -4   3   6     1276.76     1401.72     21.69 o 
  -3   3   6     1651.05     1806.97     22.82 o 
  -2   3   6      220.63      236.76      9.11 o 
  -1   3   6      913.99      843.12     14.30 o 
   0   3   6     1718.00     1859.29     21.47 o 
   1   3   6      888.98      851.60     16.93 o 
   2   3   6      221.38      226.51     12.42 o 
   3   3   6     1656.55     1825.94     21.99 o 
   4   3   6     1279.23     1356.88     21.35 o 
   5   3   6      260.38      219.64     11.49 o 
   6   3   6       59.34       54.47      8.66 o 
   7   3   6      309.88      272.79     14.98 o 
   8   3   6       54.56       36.05     20.05 o 
   9   3   6      133.10      134.63     14.71 o 
  10   3   6       13.72       14.80     21.32 o 
  11   3   6       25.68       11.87     24.04 o 
  -9   4   6      427.03      415.40     20.98 o 
  -8   4   6       24.81       40.48     10.42 o 
  -7   4   6      300.05      309.95     16.32 o 
  -6   4   6      150.57      165.55     12.68 o 
  -5   4   6      102.81       94.39      9.53 o 
  -4   4   6        6.65        0.01     12.86 o 
  -3   4   6     3636.02     4170.74     37.49 o 
  -2   4   6      461.17      518.11     18.15 o 
  -1   4   6      193.72      247.57     10.08 o 
   0   4   6     1111.86     1407.97     18.31 o 
   1   4   6      202.18      235.07     14.13 o 
   2   4   6      465.55      451.60     17.59 o 
   3   4   6     3622.34     4151.54     22.52 o 
   4   4   6        6.70        0.01     12.66 o 
   5   4   6       97.91      111.76      9.20 o 
   6   4   6      150.73      167.39     11.59 o 
   7   4   6      301.19      248.82     15.06 o 
   8   4   6       25.15       32.16     18.21 o 
   9   4   6      428.12      363.54     19.22 o 
  10   4   6       65.38       48.45     14.05 o 
  11   4   6       37.57       10.77     25.92 o 
  -9   5   6       12.86        0.01     20.39 o 
  -8   5   6      196.61      169.54     15.65 o 
  -7   5   6      223.63      237.69     16.34 o 
  -6   5   6      426.79      443.54     18.13 o 
  -5   5   6      610.15      640.93     19.89 o 
  -4   5   6      533.81      580.72     17.45 o 
  -3   5   6       62.43       77.60      9.35 o 
  -2   5   6     1051.83     1265.40     25.47 o 
  -1   5   6     4054.74     3125.05     64.98 o 
   0   5   6     3804.28     4244.68     40.45 o 
   1   5   6     4075.41     3888.66     55.81 o 
   2   5   6     1044.98     1192.90     26.58 o 
   3   5   6       62.57       71.17      8.07 o 
   4   5   6      534.05      580.96     16.17 o 
   5   5   6      603.65      615.62     18.09 o 
   6   5   6      426.70      412.36     17.11 o 
   7   5   6      216.43      210.81     13.84 o 
   8   5   6      197.42      191.36     14.84 o 
   9   5   6       13.00       15.90     21.12 o 
  10   5   6       73.70       60.83     25.62 o 
  11   5   6        6.12        0.01     25.36 o 
  -9   6   6       69.28       80.79     15.25 o 
  -8   6   6       17.24        0.01     20.55 o 
  -7   6   6      247.36      268.52     16.60 o 
  -6   6   6        7.75        0.01     18.85 o 
  -5   6   6     1029.90     1158.64     26.08 o 
  -4   6   6       10.43        6.47     14.82 o 
  -3   6   6      493.34      636.13     17.62 o 
  -2   6   6      426.25      480.48     22.98 o 
  -1   6   6      140.25       65.70     19.99 o 
   1   6   6      144.96      142.51     16.50 o 
   2   6   6      421.87      426.82     23.25 o 
   3   6   6      482.27      603.25     22.37 o 
   4   6   6       10.65        5.37     15.00 o 
   5   6   6     1041.48     1111.29     24.80 o 
   6   6   6        7.30       21.45     16.37 o 
   7   6   6      245.19      254.43     15.89 o 
   8   6   6       17.34        3.86     19.65 o 
   9   6   6       69.35       71.94     14.52 o 
  10   6   6       65.37       36.64     25.90 o 
  -9   7   6       25.81       24.19     13.06 o 
  -8   7   6       50.37       59.33     20.85 o 
  -7   7   6      143.39      126.67     15.52 o 
  -6   7   6      528.76      576.70     22.20 o 
  -5   7   6       50.18       73.96     11.12 o 
  -4   7   6      345.29      386.69     17.21 o 
  -3   7   6       66.70       20.28     18.95 o 
  -2   7   6        8.03        0.01     16.78 o 
  -1   7   6      165.05       52.76     23.52 o 
   0   7   6       37.59        0.01     16.99 o 
   1   7   6      173.14      193.45     12.00 o 
   2   7   6        8.22       27.58      8.65 o 
   3   7   6       67.16       66.39     16.88 o 
   4   7   6      338.19      375.24     22.48 o 
   5   7   6       51.39       57.03     18.23 o 
   6   7   6      526.18      505.05     21.15 o 
   7   7   6      145.19      158.71     14.20 o 
   8   7   6       50.61       58.71     12.54 o 
   9   7   6       25.95       32.76     21.44 o 
  10   7   6       16.11        0.01     25.04 o 
  -9   8   6       17.16       35.92     22.22 o 
  -8   8   6       64.35       89.09     15.06 o 
  -7   8   6        4.19        9.15     20.19 o 
  -6   8   6      239.78      286.80     18.71 o 
  -5   8   6      452.40      525.22     20.83 o 
  -4   8   6       96.98      100.21     12.72 o 
  -3   8   6       10.93       14.29     19.57 o 
  -2   8   6       57.50       66.35     18.97 o 
  -1   8   6      244.78      141.19     27.74 o 
   0   8   6       30.17        0.01     18.09 o 
   1   8   6      243.59      320.45     14.77 o 
   2   8   6       61.03       49.33     19.13 o 
   3   8   6       12.79        8.76     20.14 o 
   4   8   6       96.84       64.62     21.80 o 
   5   8   6      448.59      451.24     27.27 o 
   6   8   6      238.29      303.07     23.82 o 
   7   8   6        4.13        0.01     21.59 o 
   8   8   6       65.58      109.13     14.54 o 
   9   8   6       17.17       20.19     23.18 o 
  -9   9   6        3.35       35.95     22.86 o 
  -8   9   6        1.58        3.59     22.96 o 
  -7   9   6        4.26        1.98     22.61 o 
  -6   9   6        5.89        5.50     22.04 o 
  -5   9   6      342.81      392.45     19.77 o 
  -4   9   6      565.36      648.09     24.94 o 
  -3   9   6       62.15       82.84     22.62 o 
  -2   9   6       45.22        0.01     23.39 o 
  -1   9   6      285.47      159.98     30.55 o 
   0   9   6       96.44        0.01     25.25 o 
   1   9   6      284.64      325.53     16.76 o 
   2   9   6       42.56       56.14     20.46 o 
   3   9   6       61.07       71.52     21.89 o 
   4   9   6      570.99      590.69     31.29 o 
   5   9   6      339.57      354.90     28.75 o 
   6   9   6        5.84        0.01     24.54 o 
   7   9   6        3.94        9.89     20.74 o 
   8   9   6        1.68        0.01     22.21 o 
   9   9   6        3.38        0.01     24.59 o 
  -8  10   6       46.08       35.49     28.20 o 
  -7  10   6        2.32       37.19     20.26 o 
  -6  10   6      121.72      140.73     16.62 o 
  -5  10   6      311.66      282.77     21.86 o 
  -4  10   6      745.70      947.30     30.08 o 
  -3  10   6      222.40      176.55     27.04 o 
  -2  10   6        9.83        8.59     20.28 o 
  -1  10   6       74.89       25.29     25.19 o 
   0  10   6       31.05        0.01     20.51 o 
   1  10   6       73.38       86.03     13.07 o 
   2  10   6       10.23       23.71     19.06 o 
   3  10   6      223.82      219.23     25.57 o 
   4  10   6      741.49      849.26     38.55 o 
   5  10   6      311.93      292.08     31.06 o 
   6  10   6      124.79      146.49     25.54 o 
   7  10   6        2.18        0.01     23.78 o 
   8  10   6       45.39       42.30     24.28 o 
  -7  11   6       22.18       42.66     24.72 o 
  -6  11   6       18.62       19.70     26.18 o 
  -5  11   6       29.04       57.05     14.24 o 
  -4  11   6       76.66       99.71     26.17 o 
  -3  11   6       78.60       71.78     25.34 o 
  -2  11   6       15.36       31.27     22.02 o 
  -1  11   6       40.01       29.53     22.59 o 
   1  11   6       40.01       56.06     12.80 o 
   2  11   6       16.44       23.70     22.79 o 
   3  11   6       77.48       36.02     23.82 o 
   4  11   6       78.49       75.92     26.45 o 
   5  11   6       29.60       32.94     23.20 o 
   6  11   6       18.31       14.86     24.17 o 
   7  11   6       22.38       38.51     23.12 o 
  -5  12   6       50.77       13.46     30.83 o 
  -4  12   6       26.87        0.01     25.34 o 
  -3  12   6        3.97        4.80     25.24 o 
  -2  12   6      305.17      190.92     38.22 o 
  -1  12   6       88.20       26.02     26.33 o 
   0  12   6       33.62       39.68     24.84 o 
   1  12   6       90.04       73.88     15.33 o 
   2  12   6      308.80      315.38     31.11 o 
   3  12   6        3.75        0.01     26.06 o 
   4  12   6       27.08        4.66     25.82 o 
   5  12   6       50.97       36.85     26.32 o 
  -4  13   6       29.53       29.71     28.82 o 
  -3  13   6        8.22        0.01     26.73 o 
  -2  13   6       10.80       14.13     22.54 o 
  -1  13   6        7.45        0.01     25.52 o 
   0  13   6       50.21       44.14     24.15 o 
   1  13   6        8.20        0.01     25.84 o 
   2  13   6       10.56        0.01     25.39 o 
   3  13   6        8.46       27.07     22.50 o 
   4  13   6       30.24        3.66     29.51 o 
   1   0   7     1369.37     1198.28     15.16 o 
   2   0   7     9214.77     9289.00     31.33 o 
   3   0   7      193.11      189.78      5.90 o 
   4   0   7     1788.35     1551.59     15.68 o 
   5   0   7      324.47      285.74      8.36 o 
   6   0   7      527.40      562.61     13.54 o 
   7   0   7       54.73       57.93      8.72 o 
   8   0   7     1059.20     1009.38     20.62 o 
   9   0   7        6.49       10.21     12.68 o 
  10   0   7       59.90       65.54     11.57 o 
  11   0   7       14.63       10.20     20.24 o 
 -10   1   7        5.52       24.13     15.66 o 
  -9   1   7       32.72        1.68     20.11 o 
  -8   1   7      175.55      161.10     15.25 o 
  -7   1   7       43.30       25.28     18.91 o 
  -6   1   7      125.91      148.35     11.21 o 
  -5   1   7      433.18      442.75     15.20 o 
  -4   1   7     1293.87     1327.62     20.62 o 
  -3   1   7     1413.93     1369.95     19.10 o 
  -2   1   7     4308.12     4138.30     30.23 o 
   0   1   7     6333.50     5618.96     27.53 o 
   1   1   7      993.38      996.33      6.94 o 
   2   1   7     4347.03     4035.59     28.63 o 
   3   1   7     1404.53     1358.92     18.88 o 
   4   1   7     1287.84     1219.41     20.08 o 
   5   1   7      436.47      431.39     13.46 o 
   6   1   7      133.32      145.64     10.17 o 
   7   1   7       43.67       41.33     16.50 o 
   8   1   7      176.31      151.06     13.00 o 
   9   1   7       32.39       21.82      9.91 o 
  10   1   7        5.47        1.81     20.67 o 
  11   1   7       32.06       30.06     22.28 o 
 -10   2   7        0.72        0.01     20.78 o 
  -9   2   7      110.33      103.61     13.14 o 
  -8   2   7      117.75      141.82     13.08 o 
  -7   2   7      224.73      228.66     13.80 o 
  -6   2   7      468.29      499.97     17.15 o 
  -5   2   7      183.10      189.35     10.48 o 
  -4   2   7      368.56      373.56     11.93 o 
  -3   2   7      904.50      952.99     17.73 o 
  -2   2   7     1082.12     1177.06     17.07 o 
  -1   2   7     2430.23     2506.82     23.30 o 
   0   2   7       31.39       24.64      4.86 o 
   1   2   7     2405.01     2462.04     24.56 o 
   2   2   7     1065.62     1157.70     18.81 o 
   3   2   7      911.84      962.73     16.22 o 
   4   2   7      383.38      385.12     13.34 o 
   5   2   7      181.97      179.82     10.28 o 
   6   2   7      466.39      443.16     15.76 o 
   7   2   7      225.38      202.77     12.57 o 
   8   2   7      116.95      122.04     13.30 o 
   9   2   7      109.37       98.51     12.30 o 
  10   2   7        0.77        0.01     19.13 o 
  11   2   7        3.30        0.01     21.32 o 
  -9   3   7      113.95      121.62     15.33 o 
  -8   3   7       43.51       34.50     18.97 o 
  -7   3   7        4.01       11.35     15.68 o 
  -6   3   7       99.71      106.14     10.68 o 
  -5   3   7      487.30      541.90     16.24 o 
  -4   3   7      394.23      476.42     13.79 o 
  -3   3   7      554.60      582.33     14.74 o 
  -2   3   7      799.44      908.27     16.62 o 
  -1   3   7      143.79      139.00      7.45 o 
   0   3   7      415.75      448.41     13.49 o 
   1   3   7      143.77      150.85      7.73 o 
   2   3   7      792.62      889.33     18.41 o 
   3   3   7      544.29      574.58     13.71 o 
   4   3   7      390.24      455.42     13.94 o 
   5   3   7      485.98      502.19     15.41 o 
   6   3   7      101.40      121.98      9.93 o 
   7   3   7        3.89       20.25     14.54 o 
   8   3   7       42.90       24.66     19.41 o 
   9   3   7      113.62      112.30     13.72 o 
  10   3   7       18.28       22.53     18.20 o 
  11   3   7       28.78        7.06     23.31 o 
  -9   4   7       33.13       25.34     22.51 o 
  -8   4   7      253.94      305.55     17.57 o 
  -7   4   7     1058.31     1123.54     27.05 o 
  -6   4   7      520.40      496.35     18.66 o 
  -5   4   7       39.35       41.37      9.72 o 
  -4   4   7      149.34      135.43      9.84 o 
  -3   4   7      931.17     1131.23     20.56 o 
  -2   4   7      879.35     1031.55     23.30 o 
  -1   4   7      440.27      435.74     12.34 o 
   0   4   7     5053.39     6324.17     39.65 o 
   1   4   7      420.51      449.23     15.30 o 
   2   4   7      890.65     1024.87     22.50 o 
   3   4   7      929.18     1097.47     24.14 o 
   4   4   7      150.53      150.15     14.60 o 
   5   4   7       42.63       27.97     14.44 o 
   6   4   7      518.75      508.41     17.45 o 
   7   4   7     1058.04     1014.69     24.71 o 
   8   4   7      255.39      231.73     16.00 o 
   9   4   7       33.13       39.27     11.32 o 
  10   4   7       43.25       22.58     20.96 o 
  11   4   7        7.66        9.44     20.83 o 
  -9   5   7       26.20       43.05     14.15 o 
  -8   5   7       52.78       25.90     21.71 o 
  -7   5   7      136.89      116.81     14.64 o 
  -6   5   7      100.61      107.32     11.77 o 
  -5   5   7      188.00      206.02     11.95 o 
  -4   5   7      171.55      209.95     11.58 o 
  -3   5   7       13.40       17.17     13.84 o 
  -2   5   7      177.84      185.01     15.43 o 
  -1   5   7      567.60      606.43     15.78 o 
   0   5   7      499.80      544.41     13.78 o 
   1   5   7      564.82      620.12     19.69 o 
   2   5   7      182.35      204.33     16.01 o 
   3   5   7       10.19        0.01     14.29 o 
   4   5   7      169.89      215.34     11.44 o 
   5   5   7      193.92      214.05     12.44 o 
   6   5   7      101.32      110.48     12.10 o 
   7   5   7      137.05      118.21     13.74 o 
   8   5   7       53.39       57.17     11.97 o 
   9   5   7       26.50       21.52     20.49 o 
  10   5   7       18.43       35.51     18.99 o 
  -9   6   7        0.66       19.19     19.51 o 
  -8   6   7        7.65        0.01     19.75 o 
  -7   6   7      119.08      121.26     14.01 o 
  -6   6   7      253.22      271.27     15.84 o 
  -5   6   7      411.25      453.12     18.79 o 
  -4   6   7      175.94      211.38     12.53 o 
  -3   6   7       96.60      100.30     10.49 o 
  -2   6   7      182.86      164.11     19.73 o 
  -1   6   7       72.56        0.01     18.53 o 
   0   6   7     1035.23     1080.48     28.95 o 
   1   6   7       79.36       49.24     15.47 o 
   2   6   7      185.07      186.05     18.83 o 
   3   6   7       97.96       87.25     16.38 o 
   4   6   7      175.32      181.82     18.53 o 
   5   6   7      404.83      404.66     25.12 o 
   6   6   7      255.02      245.67     14.58 o 
   7   6   7      120.54      117.66     13.68 o 
   8   6   7        7.72        0.01     19.75 o 
   9   6   7        0.75        0.63     20.07 o 
  10   6   7       16.07       22.40     22.04 o 
  -9   7   7       53.16        0.01     28.02 o 
  -8   7   7       10.53       25.36     20.35 o 
  -7   7   7       59.92       61.84     12.75 o 
  -6   7   7        4.64       22.01     18.47 o 
  -5   7   7      254.21      311.75     16.25 o 
  -4   7   7      166.20      195.71     15.27 o 
  -3   7   7       92.32      130.04     11.86 o 
  -2   7   7      429.79      277.98     32.70 o 
  -1   7   7       22.93        0.01     17.97 o 
   0   7   7      151.39       70.53     22.70 o 
   1   7   7       21.21        6.57     16.14 o 
   2   7   7      422.70      430.47     26.84 o 
   3   7   7       95.63      112.75     17.57 o 
   4   7   7      166.18      186.67     20.12 o 
   5   7   7      250.94      347.96     16.25 o 
   6   7   7        4.27       22.77     18.11 o 
   7   7   7       59.86       54.63     12.92 o 
   8   7   7       10.32       26.90     19.78 o 
   9   7   7       52.95       71.96     13.84 o 
  10   7   7        0.73        0.01     25.76 o 
  -9   8   7       51.87       37.85     27.77 o 
  -8   8   7        1.62       12.19     22.14 o 
  -7   8   7       24.71        1.86     23.30 o 
  -6   8   7      104.88      121.18     15.70 o 
  -5   8   7       17.73       18.74     20.21 o 
  -4   8   7      275.10      331.46     17.79 o 
  -3   8   7       97.64      146.15     21.03 o 
  -2   8   7      102.11       76.21     23.82 o 
  -1   8   7      186.71       65.94     26.26 o 
   0   8   7       58.06       40.01     17.47 o 
   1   8   7      184.99      224.71     13.47 o 
   2   8   7      105.91       94.58     21.03 o 
   3   8   7       99.07       84.50     22.73 o 
   4   8   7      268.23      276.61     24.68 o 
   5   8   7       18.36       40.69     12.27 o 
   6   8   7      106.18      114.89     24.71 o 
   7   8   7       24.26       43.40     12.27 o 
   8   8   7        1.74        0.01     22.65 o 
   9   8   7       51.59       33.84     25.50 o 
  -8   9   7       24.42       20.35     24.51 o 
  -7   9   7       29.88       41.51     23.50 o 
  -6   9   7       75.12       85.80     15.22 o 
  -5   9   7      170.03      170.77     16.21 o 
  -4   9   7       94.77      133.21     16.26 o 
  -3   9   7      162.32      183.23     26.15 o 
  -2   9   7      137.86       95.09     27.17 o 
  -1   9   7      128.78       68.23     23.12 o 
   0   9   7       24.03        0.01     19.70 o 
   1   9   7      131.04      139.24     13.02 o 
   2   9   7      137.39      131.61     25.56 o 
   3   9   7      161.02      172.56     25.86 o 
   4   9   7       95.17      117.12     25.54 o 
   5   9   7      169.89      175.68     25.25 o 
   6   9   7       73.08       52.86     23.78 o 
   7   9   7       29.89        0.01     24.66 o 
   8   9   7       23.95       28.13     25.60 o 
  -8  10   7        3.43        0.01     27.27 o 
  -7  10   7       68.04       45.65     26.36 o 
  -6  10   7        8.24        0.01     25.40 o 
  -5  10   7      287.46      336.22     21.50 o 
  -4  10   7       21.36        0.01     25.80 o 
  -3  10   7       20.46        0.01     26.12 o 
  -2  10   7       36.95        8.21     23.10 o 
  -1  10   7       63.13       31.43     21.69 o 
   0  10   7       36.77        0.01     23.48 o 
   1  10   7       63.70       58.78     12.50 o 
   2  10   7       33.83       46.24     12.37 o 
   3  10   7       19.58        0.01     23.06 o 
   4  10   7       22.55       40.76     13.92 o 
   5  10   7      288.20      328.69     30.00 o 
   6  10   7        8.63        5.64     24.59 o 
   7  10   7       67.35       54.66     16.73 o 
   8  10   7        3.53        0.01     24.42 o 
  -7  11   7       12.33        0.01     27.28 o 
  -6  11   7      129.95      183.98     18.83 o 
  -5  11   7        6.38        0.01     26.10 o 
  -4  11   7        2.14        8.49     23.01 o 
  -3  11   7       10.58        0.01     26.39 o 
  -2  11   7       93.29       23.21     26.82 o 
  -1  11   7       60.94       53.10     23.67 o 
   1  11   7       60.97       33.56     23.92 o 
   2  11   7       94.73      113.68     14.44 o 
   3  11   7       10.10        0.01     22.30 o 
   4  11   7        2.17       22.00     23.00 o 
   5  11   7        6.58       25.68     22.34 o 
   6  11   7      130.66      179.83     28.22 o 
   7  11   7       12.25        5.15     24.24 o 
  -5  12   7        6.71        0.01     30.61 o 
  -4  12   7       31.86       48.76     15.35 o 
  -3  12   7       32.47       15.28     26.00 o 
  -2  12   7        2.05       36.48     14.16 o 
  -1  12   7       24.83        9.65     23.78 o 
   0  12   7        3.59        0.01     22.10 o 
   1  12   7       23.84       44.00     13.02 o 
   2  12   7        2.66       36.32     21.20 o 
   3  12   7       32.20       37.89     25.02 o 
   4  12   7       34.16       26.95     25.12 o 
   5  12   7        6.51        0.01     26.40 o 
  -3  13   7       12.59        0.01     28.95 o 
  -2  13   7       35.75        0.75     28.87 o 
  -1  13   7      115.00        8.57     33.31 o 
   0  13   7        1.78        0.01     26.90 o 
   1  13   7      113.62      114.81     15.86 o 
   2  13   7       35.85       50.09     24.55 o 
   3  13   7       12.79       24.51     25.93 o 
   0   0   8      208.87      235.73      5.66 o 
   1   0   8       35.45       27.48      4.62 o 
   2   0   8     1473.55     1386.91     12.96 o 
   3   0   8      887.14      847.20     11.38 o 
   4   0   8     1253.11     1359.12     15.28 o 
   5   0   8       16.29        3.45      9.27 o 
   6   0   8       70.26       63.85      6.77 o 
   7   0   8      702.45      669.93     14.74 o 
   8   0   8      264.67      277.47     11.56 o 
   9   0   8       13.79       12.28     12.62 o 
  10   0   8        1.98        0.02     13.68 o 
  11   0   8       59.79       28.99     24.91 o 
 -10   1   8       49.04       59.57     12.25 o 
  -9   1   8       10.93        0.01     19.15 o 
  -8   1   8      217.24      223.67     15.32 o 
  -7   1   8      468.00      491.37     18.30 o 
  -6   1   8       96.20       97.79     10.22 o 
  -5   1   8      453.85      460.00     14.58 o 
  -4   1   8     2593.37     2506.48     28.89 o 
  -3   1   8      519.40      577.84     13.65 o 
  -2   1   8      811.95      895.27     15.78 o 
   1   1   8     6325.14     6107.34     71.65 o 
   2   1   8      814.92      821.75     14.69 o 
   3   1   8      504.99      560.64     13.12 o 
   4   1   8     2596.50     2334.86     29.02 o 
   5   1   8      453.75      438.73     14.83 o 
   6   1   8       98.15       92.59      9.71 o 
   7   1   8      468.53      411.68     17.51 o 
   8   1   8      215.61      181.46     14.44 o 
   9   1   8       11.28       12.42     17.43 o 
  10   1   8       49.57       23.94     19.97 o 
  11   1   8        9.24       33.27     18.44 o 
 -10   2   8        3.84       26.82     17.32 o 
  -9   2   8       29.07        7.53     19.91 o 
  -8   2   8      326.08      361.59     17.19 o 
  -7   2   8       10.70        8.55     15.90 o 
  -6   2   8      351.13      349.04     15.66 o 
  -5   2   8      199.75      196.34     11.09 o 
  -4   2   8     1253.91     1179.37     20.39 o 
  -3   2   8     3448.09     3612.29     33.02 o 
  -2   2   8     2069.80     2040.27     24.01 o 
  -1   2   8     2918.31     2691.96     24.94 o 
   0   2   8      373.94      377.73     13.26 o 
   1   2   8     2928.68     2740.32     26.81 o 
   2   2   8     2088.90     1951.78     24.21 o 
   3   2   8     3425.37     3698.90     35.60 o 
   4   2   8     1254.65     1141.84     19.75 o 
   5   2   8      192.26      181.37     10.47 o 
   6   2   8      355.89      321.89     14.51 o 
   7   2   8        9.90       22.81      9.75 o 
   8   2   8      321.44      260.91     16.23 o 
   9   2   8       29.53       12.07     18.94 o 
  10   2   8        3.82        0.01     20.42 o 
  11   2   8        6.87        0.01     22.16 o 
  -9   3   8       66.12       51.92     12.94 o 
  -8   3   8      300.68      295.28     17.63 o 
  -7   3   8       97.00      108.87     11.86 o 
  -6   3   8       59.97       75.37      9.96 o 
  -5   3   8       68.09       76.52      9.04 o 
  -4   3   8      155.29      135.19      9.47 o 
  -3   3   8     1050.84     1153.77     19.87 o 
  -2   3   8      404.71      502.14     13.07 o 
  -1   3   8      442.31      436.67     12.57 o 
   0   3   8      789.42      916.61     17.94 o 
   1   3   8      445.50      427.95     11.15 o 
   2   3   8      398.37      428.69     16.22 o 
   3   3   8     1049.22     1140.73     18.96 o 
   4   3   8      160.95      158.86      9.16 o 
   5   3   8       70.25       61.52      8.91 o 
   6   3   8       58.89       56.68      9.83 o 
   7   3   8       93.80       98.06     10.69 o 
   8   3   8      302.05      259.32     16.26 o 
   9   3   8       66.94       70.33     12.28 o 
  10   3   8       18.53       16.54     22.00 o 
  11   3   8        2.21        0.01     21.73 o 
  -9   4   8      111.97      126.99     16.26 o 
  -8   4   8        0.30        0.01     19.37 o 
  -7   4   8        0.24        0.01     18.17 o 
  -6   4   8       41.27       24.14     16.84 o 
  -5   4   8      204.10      214.07     11.57 o 
  -4   4   8     1081.92     1169.79     22.10 o 
  -3   4   8      320.06      357.62     13.14 o 
  -2   4   8      927.08     1125.00     26.22 o 
  -1   4   8     1325.45     1350.90     20.62 o 
   0   4   8       84.92       75.35      8.41 o 
   1   4   8     1318.24     1412.49     20.57 o 
   2   4   8      930.47     1136.63     22.66 o 
   3   4   8      329.82      364.35     17.00 o 
   4   4   8     1068.71     1187.52     25.82 o 
   5   4   8      207.84      183.77     12.13 o 
   6   4   8       42.04       27.81      9.10 o 
   7   4   8        0.22        3.18     16.89 o 
   8   4   8        0.21        0.01     19.25 o 
   9   4   8      111.45      103.72     14.64 o 
  10   4   8       27.37        0.01     24.46 o 
  11   4   8       15.87       17.67     23.10 o 
  -9   5   8        1.16       10.25     20.31 o 
  -8   5   8      134.18      156.35     14.00 o 
  -7   5   8      380.35      380.37     18.51 o 
  -6   5   8       48.06       45.86     10.41 o 
  -5   5   8      593.59      594.12     18.85 o 
  -4   5   8      269.20      359.59     15.37 o 
  -3   5   8      193.76      208.72     11.95 o 
  -2   5   8      409.18      358.00     20.75 o 
  -1   5   8     1117.81     1124.67     21.85 o 
   0   5   8       44.34       62.40      7.95 o 
   1   5   8     1134.25     1253.20     21.22 o 
   2   5   8      415.28      418.88     18.53 o 
   3   5   8      190.45      235.03     15.52 o 
   4   5   8      268.82      368.58     19.51 o 
   5   5   8      591.02      567.58     18.37 o 
   6   5   8       50.37       44.24     11.53 o 
   7   5   8      387.34      385.60     19.07 o 
   8   5   8      133.41      144.81     13.41 o 
   9   5   8        1.07        0.01     22.86 o 
  10   5   8       12.62       22.44     21.11 o 
  -9   6   8       74.48      101.98     15.66 o 
  -8   6   8       76.23       66.14     26.30 o 
  -7   6   8       54.88       39.45     21.30 o 
  -6   6   8      409.73      394.64     18.98 o 
  -5   6   8      352.30      343.25     17.27 o 
  -4   6   8      765.06      916.87     22.58 o 
  -3   6   8      238.79      193.79     12.54 o 
  -2   6   8      262.67      206.95     22.42 o 
  -1   6   8      263.44      263.95     14.25 o 
   0   6   8      220.29      298.30     17.87 o 
   1   6   8      262.22      275.96     13.32 o 
   2   6   8      254.86      284.57     19.25 o 
   3   6   8      235.38      241.13     17.42 o 
   4   6   8      775.90      872.30     27.54 o 
   5   6   8      346.76      361.06     23.68 o 
   6   6   8      407.44      406.08     17.66 o 
   7   6   8       55.06       24.55     22.51 o 
   8   6   8       75.21       85.14     23.20 o 
   9   6   8       73.56       56.33     14.57 o 
  10   6   8       59.37       61.06     23.93 o 
  -9   7   8       10.07        0.01     25.68 o 
  -8   7   8       20.98        0.01     22.04 o 
  -7   7   8       22.22        4.10     20.37 o 
  -6   7   8      179.14      211.55     16.83 o 
  -5   7   8       11.51       10.69     18.95 o 
  -4   7   8        3.16        0.01     19.56 o 
  -3   7   8      143.28      169.07     12.56 o 
  -2   7   8      110.90       80.65     22.79 o 
  -1   7   8       15.55        0.01     15.32 o 
   0   7   8       62.81       57.13     16.55 o 
   1   7   8       17.47       15.38     14.58 o 
   2   7   8      111.84       77.80     21.57 o 
   3   7   8      141.80      179.70     19.37 o 
   4   7   8        3.80       30.98     16.76 o 
   5   7   8       10.86        8.59     20.06 o 
   6   7   8      183.39      158.90     24.66 o 
   7   7   8       21.31       16.44     18.75 o 
   8   7   8       20.78        0.01     23.57 o 
   9   7   8        9.73       12.13     22.64 o 
  -9   8   8       16.62       23.33     23.69 o 
  -8   8   8       67.89       70.20     27.03 o 
  -7   8   8       53.97       29.63     25.28 o 
  -6   8   8      309.54      326.41     20.95 o 
  -5   8   8      165.61      162.71     16.86 o 
  -4   8   8       23.86        1.97     20.21 o 
  -3   8   8       19.27       20.75     11.05 o 
  -2   8   8      212.92       64.07     31.94 o 
  -1   8   8       92.41       47.45     21.48 o 
   0   8   8      337.50       88.33     33.01 o 
   1   8   8       88.84      105.61     11.20 o 
   2   8   8      210.73      233.73     25.09 o 
   3   8   8       19.88        1.75     20.50 o 
   4   8   8       24.51       12.03     19.27 o 
   5   8   8      168.92      176.23     23.30 o 
   6   8   8      312.64      278.92     27.66 o 
   7   8   8       53.01       41.30     22.70 o 
   8   8   8       67.65       64.94     26.46 o 
   9   8   8       16.55       12.15     25.25 o 
  -8   9   8        9.09        0.01     26.04 o 
  -7   9   8       16.55        3.40     23.32 o 
  -6   9   8       39.98       48.67     25.34 o 
  -5   9   8      191.63      189.99     17.93 o 
  -4   9   8      508.80      603.42     23.19 o 
  -3   9   8      115.66      129.16     23.57 o 
  -2   9   8      271.60      174.20     34.54 o 
  -1   9   8       84.02       48.78     23.61 o 
   0   9   8      132.69        0.01     30.24 o 
   1   9   8       82.46      110.08     11.60 o 
   2   9   8      278.58      260.97     29.03 o 
   3   9   8      119.84      112.58     25.28 o 
   4   9   8      503.71      505.85     34.73 o 
   5   9   8      192.85      206.73     26.70 o 
   6   9   8       38.57       19.29     24.82 o 
   7   9   8       17.15       21.01     22.90 o 
   8   9   8        8.96       28.53     21.69 o 
  -7  10   8       12.86        0.01     28.70 o 
  -6  10   8       19.96       36.67     14.02 o 
  -5  10   8      181.60      206.87     18.70 o 
  -4  10   8      142.09      181.06     17.11 o 
  -3  10   8      245.35      276.14     26.46 o 
  -2  10   8      159.36       73.10     30.77 o 
  -1  10   8       62.93       21.57     23.12 o 
   0  10   8        2.43        0.01     20.11 o 
   1  10   8       66.36       42.85     22.32 o 
   2  10   8      163.26      163.05     25.42 o 
   3  10   8      246.43      199.24     29.69 o 
   4  10   8      143.61       95.86     28.59 o 
   5  10   8      178.21      173.11     27.40 o 
   6  10   8       18.99       19.74     23.67 o 
   7  10   8       13.20       33.60     13.60 o 
  -6  11   8       29.17       29.99     26.08 o 
  -5  11   8       47.80       67.36     15.12 o 
  -4  11   8      117.76      124.41     17.63 o 
  -3  11   8       88.70       81.81     27.40 o 
  -2  11   8       78.58       19.27     27.25 o 
  -1  11   8       29.08        0.01     24.28 o 
   1  11   8       28.10       44.42     21.29 o 
   2  11   8       77.10       88.68     25.18 o 
   3  11   8       88.16       79.80     26.38 o 
   4  11   8      119.16      161.60     23.50 o 
   5  11   8       47.41       20.87     26.97 o 
   6  11   8       29.84       37.62     16.69 o 
  -5  12   8       25.60       60.56     16.75 o 
  -4  12   8       17.60       56.22     23.16 o 
  -3  12   8       32.95       27.50     25.42 o 
  -2  12   8       32.37       23.48     27.30 o 
  -1  12   8       38.80       22.24     25.11 o 
   0  12   8       28.68       51.55     15.04 o 
   1  12   8       40.20       53.69     14.56 o 
   2  12   8       31.73       53.07     23.97 o 
   3  12   8       32.74       67.95     14.64 o 
   4  12   8       17.85        0.01     26.29 o 
   5  12   8       24.92       24.98     25.38 o 
  -3  13   8        3.92        5.44     25.62 o 
  -2  13   8       24.30       25.97     26.83 o 
  -1  13   8       54.24        8.70     28.47 o 
   0  13   8        1.58        1.40     24.49 o 
   1  13   8       54.72       50.52     25.32 o 
   2  13   8       23.90        0.01     26.48 o 
   3  13   8        4.02        2.19     24.38 o 
   1   0   9      848.99      707.58     13.28 o 
   2   0   9     3763.34     3842.70     22.30 o 
   3   0   9        6.88       16.53      5.04 o 
   4   0   9        8.06        0.01      8.67 o 
   5   0   9      101.38      104.75      6.39 o 
   6   0   9      417.69      372.53     10.76 o 
   7   0   9       11.21       15.44      7.43 o 
   8   0   9      111.15      106.77      9.77 o 
   9   0   9      164.50      173.43     10.57 o 
  10   0   9        0.83        0.02     14.16 o 
  11   0   9        1.87        0.01     24.80 o 
 -10   1   9       21.60        6.58     23.16 o 
  -9   1   9        7.74       29.30     11.76 o 
  -8   1   9      246.90      280.38     17.15 o 
  -7   1   9      705.53      702.99     22.06 o 
  -6   1   9       70.68       88.08     10.12 o 
  -5   1   9        8.30        0.01     13.86 o 
  -4   1   9     1602.45     1795.13     27.05 o 
  -3   1   9      222.31      207.92      9.19 o 
  -2   1   9     1397.29     1379.42     19.61 o 
   0   1   9     5301.06     5165.44     26.55 o 
   1   1   9     1894.03     1863.27     38.82 o 
   2   1   9     1388.01     1336.53     18.46 o 
   3   1   9      224.19      204.81      9.36 o 
   4   1   9     1609.65     1787.60     25.70 o 
   5   1   9        6.68        0.01     12.80 o 
   6   1   9       71.42       54.35      8.81 o 
   7   1   9      696.01      656.88     21.14 o 
   8   1   9      245.99      207.44     16.28 o 
   9   1   9        7.86        9.38     18.01 o 
  10   1   9       21.48       17.51     19.35 o 
  11   1   9       16.25        4.94     20.86 o 
 -10   2   9       14.93        0.01     21.08 o 
  -9   2   9      109.43      145.67     14.63 o 
  -8   2   9       82.04       87.21     12.73 o 
  -7   2   9      155.74      174.13     12.81 o 
  -6   2   9      547.18      516.61     18.65 o 
  -5   2   9      230.77      231.77     11.35 o 
  -4   2   9      149.98      156.57      9.84 o 
  -3   2   9      349.90      328.87     11.97 o 
  -2   2   9     1569.95     1762.14     22.96 o 
  -1   2   9      167.38      159.82      8.41 o 
   0   2   9       51.68       44.24      5.58 o 
   1   2   9      165.27      142.78     11.59 o 
   2   2   9     1587.38     1720.53     24.62 o 
   3   2   9      336.77      332.01     15.36 o 
   4   2   9      152.74      133.34      8.79 o 
   5   2   9      232.10      196.74     11.64 o 
   6   2   9      555.27      528.59     17.57 o 
   7   2   9      155.97      144.25     11.89 o 
   8   2   9       81.39       75.55     10.97 o 
   9   2   9      111.28       86.59     13.48 o 
  10   2   9       14.88       30.41     19.20 o 
  11   2   9        1.09        0.71     21.78 o 
  -9   3   9       21.19       32.72     20.13 o 
  -8   3   9       18.32        9.70     18.57 o 
  -7   3   9      112.80      119.27     12.31 o 
  -6   3   9        2.71        0.01     14.95 o 
  -5   3   9      246.35      250.16     12.48 o 
  -4   3   9     1001.24      983.80     20.57 o 
  -3   3   9       39.57       18.13     13.41 o 
  -2   3   9      336.49      418.01     13.83 o 
  -1   3   9     1002.92      988.33     17.71 o 
   0   3   9      167.93      145.45     13.01 o 
   1   3   9      999.72      988.34     16.80 o 
   2   3   9      336.62      388.63     11.91 o 
   3   3   9       40.84       43.72     11.82 o 
   4   3   9     1010.42      968.45     19.45 o 
   5   3   9      245.16      208.02     11.23 o 
   6   3   9        2.57        9.37     14.63 o 
   7   3   9      113.60       98.45     12.91 o 
   8   3   9       17.97        3.04     18.00 o 
   9   3   9       21.36       32.74     18.32 o 
  10   3   9       35.99       64.94     11.90 o 
  11   3   9        2.96        0.01     22.93 o 
  -9   4   9      138.70      178.13     16.11 o 
  -8   4   9       45.87       34.15     21.25 o 
  -7   4   9       79.68       89.79     11.52 o 
  -6   4   9       29.58        0.01     18.17 o 
  -5   4   9       30.49       47.07      8.57 o 
  -4   4   9      207.58      186.60     11.25 o 
  -3   4   9     2127.82     2219.25     30.55 o 
  -2   4   9      176.41      216.52     15.73 o 
  -1   4   9     1973.96     2179.16     28.03 o 
   0   4   9     2925.57     3087.67     30.18 o 
   1   4   9     1987.70     2158.43     25.63 o 
   2   4   9      169.28      174.33     14.68 o 
   3   4   9     2116.04     2226.52     34.04 o 
   4   4   9      208.75      226.88     17.02 o 
   5   4   9       29.68       24.89     15.44 o 
   6   4   9       31.90       13.16     15.95 o 
   7   4   9       79.64       42.84     19.77 o 
   8   4   9       47.33       62.31     11.65 o 
   9   4   9      137.35      123.45     15.14 o 
  10   4   9       38.00        2.00     22.83 o 
  -9   5   9      112.39      112.30     15.30 o 
  -8   5   9      168.83      189.30     15.79 o 
  -7   5   9       10.10        0.01     19.07 o 
  -6   5   9        4.53        0.01     19.39 o 
  -5   5   9       34.69       19.01     16.77 o 
  -4   5   9      152.95      170.76     11.52 o 
  -3   5   9     1671.91     1812.35     30.01 o 
  -2   5   9      132.89      132.72     17.05 o 
  -1   5   9      539.07      521.98     15.59 o 
   0   5   9       65.91       64.52      8.39 o 
   1   5   9      534.35      545.37     15.46 o 
   2   5   9      122.77      160.01     15.58 o 
   3   5   9     1671.33     1760.52     32.51 o 
   4   5   9      162.01      214.59     16.76 o 
   5   5   9       35.56       56.75     10.26 o 
   6   5   9        4.54        0.01     16.90 o 
   7   5   9        9.81        0.01     20.66 o 
   8   5   9      169.86      167.38     14.27 o 
   9   5   9      112.34      109.64     15.84 o 
  10   5   9       34.59       24.20     24.00 o 
  -9   6   9      160.17      172.22     17.31 o 
  -8   6   9      145.97      134.82     16.44 o 
  -7   6   9      248.90      288.26     17.97 o 
  -6   6   9      127.41      132.23     15.52 o 
  -5   6   9      346.37      403.16     17.83 o 
  -4   6   9      164.44      201.40     15.24 o 
  -3   6   9      640.07      734.97     20.31 o 
  -2   6   9      103.90       83.54     18.81 o 
  -1   6   9      496.95      497.07     17.15 o 
   1   6   9      487.97      542.78     16.06 o 
   2   6   9      106.84      105.05     18.25 o 
   3   6   9      645.87      736.32     25.46 o 
   4   6   9      163.98      187.91     21.05 o 
   5   6   9      344.89      370.99     24.27 o 
   6   6   9      122.24      114.63     13.66 o 
   7   6   9      248.78      233.82     16.10 o 
   8   6   9      148.21      124.75     14.87 o 
   9   6   9      161.48      171.44     17.36 o 
  10   6   9       38.27       69.09     14.01 o 
  -9   7   9       26.33        0.01     26.64 o 
  -8   7   9       37.92        3.94     24.20 o 
  -7   7   9       41.67       71.43     12.40 o 
  -6   7   9       39.27       51.58     14.42 o 
  -5   7   9      192.93      210.36     14.33 o 
  -4   7   9       47.96       25.23     19.27 o 
  -3   7   9       30.40       52.56     17.65 o 
  -2   7   9      341.78      153.90     32.60 o 
  -1   7   9      252.41      258.52     13.63 o 
   0   7   9       28.99        9.88     16.88 o 
   1   7   9      252.70      274.43     13.66 o 
   2   7   9      339.47      329.51     26.74 o 
   3   7   9       31.70       46.19     17.72 o 
   4   7   9       51.85       53.81     10.87 o 
   5   7   9      193.61      228.84     22.94 o 
   6   7   9       39.25       46.62     21.69 o 
   7   7   9       40.43       25.75     19.99 o 
   8   7   9       37.35        0.01     25.76 o 
   9   7   9       26.12        0.01     24.54 o 
  -9   8   9       20.11        0.01     27.45 o 
  -8   8   9       44.80       64.30     16.58 o 
  -7   8   9        1.84        7.08     20.94 o 
  -6   8   9       81.34       88.56     14.82 o 
  -5   8   9       61.49       41.39     23.20 o 
  -4   8   9        9.36       24.30     12.05 o 
  -3   8   9      288.90      378.65     24.64 o 
  -2   8   9       76.31        3.21     25.00 o 
  -1   8   9       13.07        0.01     19.41 o 
   0   8   9      324.24      265.98     28.43 o 
   1   8   9       14.28        0.01     18.82 o 
   2   8   9       74.74       63.86     22.28 o 
   3   8   9      285.97      231.80     28.55 o 
   4   8   9        9.22        0.01     20.56 o 
   5   8   9       62.63       34.97     24.72 o 
   6   8   9       79.94       84.00     22.52 o 
   7   8   9        1.74        6.62     20.14 o 
   8   8   9       44.46       61.48     21.76 o 
   9   8   9       20.10       35.46     15.40 o 
  -8   9   9        6.09        0.01     26.30 o 
  -7   9   9       45.42       46.39     27.41 o 
  -6   9   9       21.84        0.01     24.69 o 
  -5   9   9      127.70      146.34     17.91 o 
  -4   9   9      222.74      207.29     17.85 o 
  -3   9   9       54.39       38.35     13.85 o 
  -2   9   9      378.88       70.67     38.93 o 
  -1   9   9      176.86      165.69     23.37 o 
   0   9   9      127.68        5.10     27.94 o 
   1   9   9      181.26      177.24     13.77 o 
   2   9   9      383.25      361.17     30.87 o 
   3   9   9       54.77       68.91     22.65 o 
   4   9   9      219.46      170.94     28.04 o 
   5   9   9      131.85      145.19     23.85 o 
   6   9   9       21.93       43.86     13.64 o 
   7   9   9       46.70       23.32     26.13 o 
   8   9   9        5.76        4.24     25.16 o 
  -7  10   9       97.89      138.42     18.51 o 
  -6  10   9      229.26      268.36     21.49 o 
  -5  10   9       50.52       71.55     15.27 o 
  -4  10   9       78.56      101.08     15.37 o 
  -3  10   9       88.28       64.34     25.38 o 
  -2  10   9       86.17       46.79     24.96 o 
  -1  10   9      174.57      144.83     27.66 o 
   1  10   9      174.50      183.90     17.04 o 
   2  10   9       87.65       72.37     24.12 o 
   3  10   9       88.39       81.31     24.22 o 
   4  10   9       78.85       51.22     26.93 o 
   5  10   9       48.82       86.09     24.12 o 
   6  10   9      231.17      289.70     29.89 o 
   7  10   9       96.98       75.57     29.09 o 
  -6  11   9       20.64       35.79     25.90 o 
  -5  11   9      111.47      136.94     19.72 o 
  -4  11   9       10.24        0.01     27.15 o 
  -3  11   9       71.67      112.05     23.86 o 
  -2  11   9       92.06       29.17     28.55 o 
  -1  11   9      306.48      164.95     36.02 o 
   1  11   9      305.55      317.74     20.15 o 
   2  11   9       93.47       48.80     25.20 o 
   3  11   9       71.21       64.82     27.11 o 
   4  11   9       10.36       32.91     22.40 o 
   5  11   9      112.94      163.16     26.74 o 
   6  11   9       20.29       36.24     14.12 o 
  -5  12   9       10.31        0.01     30.89 o 
  -4  12   9       29.08       14.84     26.86 o 
  -3  12   9       85.70      138.13     18.12 o 
  -2  12   9       34.38        7.03     28.37 o 
  -1  12   9       29.54        0.01     25.42 o 
   0  12   9       52.89       63.44     25.38 o 
   1  12   9       29.36       40.62     22.64 o 
   2  12   9       35.17       54.67     21.88 o 
   3  12   9       85.31       59.36     29.77 o 
   4  12   9       28.44        5.56     25.88 o 
   5  12   9       10.46        0.01     25.85 o 
  -2  13   9       18.28       48.08     27.22 o 
  -1  13   9       32.72       45.67     24.56 o 
   0  13   9        0.05        0.01     25.63 o 
   1  13   9       34.45       55.62     16.46 o 
   2  13   9       18.13       42.16     26.39 o 
   3  13   9       41.85       77.65     16.67 o 
   0   0  10        9.76        7.28      6.11 o 
   1   0  10       27.88       35.54     10.14 o 
   2   0  10     3810.65     4079.14     25.46 o 
   3   0  10     1152.52     1116.69     13.58 o 
   4   0  10     1093.02     1124.35     14.72 o 
   5   0  10       13.26        5.96      8.68 o 
   6   0  10       49.97       55.75      6.64 o 
   7   0  10       40.80       51.30      7.79 o 
   8   0  10      264.60      222.47     11.44 o 
   9   0  10        1.05        0.01     13.96 o 
  10   0  10       25.02       15.62     14.98 o 
  11   0  10        0.10       34.29     17.33 o 
 -10   1  10        4.19        0.01     21.08 o 
  -9   1  10       76.99       63.84     21.81 o 
  -8   1  10      203.69      227.87     15.15 o 
  -7   1  10      249.77      284.42     16.38 o 
  -6   1  10      692.60      725.48     20.99 o 
  -5   1  10      625.61      552.86     16.52 o 
  -4   1  10     1289.20     1321.70     23.58 o 
  -3   1  10     1155.20     1207.09     20.44 o 
  -2   1  10     2539.04     2887.36     29.63 o 
   1   1  10     2305.43     2344.01     24.47 o 
   2   1  10     2552.72     2680.15     27.48 o 
   3   1  10     1183.06     1226.24     20.24 o 
   4   1  10     1288.18     1262.12     22.52 o 
   5   1  10      623.41      526.50     16.54 o 
   6   1  10      698.02      617.10     19.67 o 
   7   1  10      248.61      201.77     15.78 o 
   8   1  10      204.78      188.75     14.06 o 
   9   1  10       75.79       80.31     11.91 o 
  10   1  10        4.16        6.38     20.48 o 
  11   1  10        9.51       25.82     19.71 o 
 -10   2  10       49.82        7.48     27.20 o 
  -9   2  10       16.58        5.45     20.24 o 
  -8   2  10      323.94      382.80     18.99 o 
  -7   2  10      287.50      283.30     16.48 o 
  -6   2  10      364.86      356.20     15.62 o 
  -5   2  10      154.34      165.94     11.71 o 
  -4   2  10      569.93      545.07     15.61 o 
  -3   2  10     1170.67     1134.40     20.39 o 
  -2   2  10      529.15      585.89     14.41 o 
  -1   2  10      750.21      784.40     15.76 o 
   0   2  10      181.74        0.00     29.29 o 
   1   2  10      734.24      758.22     14.89 o 
   2   2  10      516.67      564.45     17.29 o 
   3   2  10     1175.24     1137.11     24.18 o 
   4   2  10      580.93      545.52     15.08 o 
   5   2  10      159.48      141.45     11.85 o 
   6   2  10      363.09      337.34     15.00 o 
   7   2  10      288.79      273.98     15.91 o 
   8   2  10      325.85      322.16     17.12 o 
   9   2  10       17.07       21.21     18.10 o 
  10   2  10       49.57       54.60     12.18 o 
  11   2  10        0.70        0.01     22.16 o 
  -9   3  10      100.08      127.81     15.05 o 
  -8   3  10      214.37      222.94     16.57 o 
  -7   3  10       70.13       66.37     11.06 o 
  -6   3  10       72.87       62.12     11.18 o 
  -5   3  10       35.27       35.96      7.61 o 
  -4   3  10       72.90       80.66     10.51 o 
  -3   3  10       22.60       11.81     13.96 o 
  -2   3  10      580.49      595.23     20.60 o 
  -1   3  10      330.85      317.36     10.94 o 
   0   3  10       16.70        0.01     10.83 o 
   1   3  10      330.11      322.48     10.91 o 
   2   3  10      568.85      576.53     14.48 o 
   3   3  10       25.73       28.15     12.64 o 
   4   3  10       74.37       79.50      8.78 o 
   5   3  10       32.96       31.09      7.83 o 
   6   3  10       70.91       64.86      9.00 o 
   7   3  10       70.39       76.37     11.11 o 
   8   3  10      213.96      202.85     15.27 o 
   9   3  10      101.14       89.80     13.25 o 
  10   3  10       15.08        7.92     21.52 o 
  11   3  10       40.22       28.12     25.40 o 
  -9   4  10       22.32        0.01     22.52 o 
  -8   4  10      196.06      159.63     16.92 o 
  -7   4  10       19.49       31.39     16.20 o 
  -6   4  10       78.17       45.50     20.80 o 
  -5   4  10      802.97      838.33     22.05 o 
  -4   4  10      984.81     1077.73     22.78 o 
  -3   4  10        8.72       22.24     13.33 o 
  -2   4  10      688.91      716.24     23.48 o 
  -1   4  10       37.32       41.17      7.97 o 
   0   4  10      623.09      661.39     15.60 o 
   1   4  10       36.84       37.45     12.93 o 
   2   4  10      684.56      662.96     20.97 o 
   3   4  10        8.88        4.40     14.36 o 
   4   4  10      992.39     1049.52     28.02 o 
   5   4  10      806.75      796.49     21.39 o 
   6   4  10       76.37       96.31     11.15 o 
   7   4  10       18.49       20.60     15.84 o 
   8   4  10      194.26      159.54     15.25 o 
   9   4  10       21.94        0.01     23.96 o 
  10   4  10       28.37        8.15     23.94 o 
  -9   5  10       84.70       31.98     26.46 o 
  -8   5  10       85.08      106.17     14.38 o 
  -7   5  10      220.55      211.57     17.35 o 
  -6   5  10      234.49      255.13     16.08 o 
  -5   5  10       37.80       60.37      9.91 o 
  -4   5  10      298.16      359.07     14.96 o 
  -3   5  10      148.77      187.70     14.09 o 
  -2   5  10      574.50      563.32     24.07 o 
  -1   5  10      196.13      183.01     10.87 o 
   0   5  10      412.06      405.82     13.48 o 
   1   5  10      194.65      199.00     10.64 o 
   2   5  10      572.40      620.64     21.47 o 
   3   5  10      147.99      118.86     18.05 o 
   4   5  10      293.89      315.52     21.15 o 
   5   5  10       38.51       48.02      9.03 o 
   6   5  10      242.63      245.51     14.12 o 
   7   5  10      220.08      187.19     15.54 o 
   8   5  10       84.37      103.10     12.98 o 
   9   5  10       84.55       92.84     13.66 o 
  10   5  10        0.93        0.01     22.79 o 
  -9   6  10       31.00       85.78     12.50 o 
  -8   6  10       18.86        0.01     24.56 o 
  -7   6  10      141.59      150.24     15.08 o 
  -6   6  10       80.60       82.98     12.29 o 
  -5   6  10       23.95       26.46     19.51 o 
  -4   6  10     1219.32     1369.41     28.77 o 
  -3   6  10      474.36      501.61     18.01 o 
  -2   6  10      997.38      856.68     36.38 o 
  -1   6  10      201.25      183.67     12.03 o 
   0   6  10      127.29      150.04     12.23 o 
   1   6  10      204.58      218.34     12.96 o 
   2   6  10      999.79     1168.87     29.69 o 
   3   6  10      475.24      474.49     24.22 o 
   4   6  10     1204.82     1373.92     34.76 o 
   5   6  10       24.38       16.28     18.23 o 
   6   6  10       81.69      110.82     12.92 o 
   7   6  10      142.13      105.99     14.87 o 
   8   6  10       19.64       26.22     20.25 o 
   9   6  10       31.02       15.90     22.32 o 
  10   6  10        0.55        0.73     21.29 o 
  -9   7  10       20.99       36.02     23.70 o 
  -8   7  10       58.34       79.15     15.27 o 
  -7   7  10       54.42       68.15     15.41 o 
  -6   7  10      655.15      759.53     24.90 o 
  -5   7  10       21.12       37.96     19.95 o 
  -4   7  10      108.90      150.12     15.79 o 
  -3   7  10       69.03       92.26     11.75 o 
  -2   7  10      112.91       36.10     26.30 o 
  -1   7  10       65.85       41.33     10.93 o 
   0   7  10      781.63      887.87     21.32 o 
   1   7  10       65.70       66.49     10.81 o 
   2   7  10      110.39      151.95     20.85 o 
   3   7  10       71.98       46.97     20.64 o 
   4   7  10      110.50      138.34     21.71 o 
   5   7  10       20.04       21.96     19.67 o 
   6   7  10      645.16      645.21     33.38 o 
   7   7  10       54.40       52.93     12.77 o 
   8   7  10       59.40       79.50     13.62 o 
   9   7  10       21.55       41.03     15.17 o 
  -9   8  10       31.37        0.01     27.85 o 
  -8   8  10       50.79       37.83     26.74 o 
  -7   8  10       20.35        0.01     24.41 o 
  -6   8  10      180.06      226.99     18.23 o 
  -5   8  10       88.66      107.96     15.59 o 
  -4   8  10       32.55       31.19     21.49 o 
  -3   8  10      140.88      153.82     14.44 o 
  -2   8  10      113.04        0.01     28.95 o 
  -1   8  10      298.66      279.91     25.02 o 
   0   8  10      131.49      154.79     20.64 o 
   1   8  10      300.78      351.71     23.39 o 
   2   8  10      113.41       76.61     23.74 o 
   3   8  10      140.08       82.08     25.52 o 
   4   8  10       30.88       63.44     19.33 o 
   5   8  10       88.60       63.95     24.51 o 
   6   8  10      181.26      167.45     26.29 o 
   7   8  10       19.46        0.01     23.22 o 
   8   8  10       49.98        9.43     25.69 o 
   9   8  10       31.28       18.47     26.80 o 
  -8   9  10       18.98       32.02     24.85 o 
  -7   9  10       75.77       88.25     28.19 o 
  -6   9  10       93.81      134.75     15.58 o 
  -5   9  10      172.19      168.80     16.68 o 
  -4   9  10      103.09       97.09     26.11 o 
  -3   9  10       55.41       86.58     23.87 o 
  -2   9  10      498.94        0.00     57.90 o 
  -1   9  10      257.83      250.77     15.80 o 
   0   9  10      138.37       96.27     26.07 o 
   1   9  10      253.30      229.74     14.72 o 
   2   9  10      495.10      421.82     37.42 o 
   3   9  10       54.64       53.32     24.07 o 
   4   9  10      101.78       49.30     25.26 o 
   5   9  10      169.87      158.77     27.31 o 
   6   9  10       92.03      160.11     23.99 o 
   7   9  10       75.80       84.58     27.62 o 
   8   9  10       19.24       30.96     23.80 o 
  -7  10  10       10.23        0.01     30.05 o 
  -6  10  10       27.39       16.42     25.88 o 
  -5  10  10        3.36       40.61     23.07 o 
  -4  10  10       98.20      152.02     18.35 o 
  -3  10  10        5.44        0.01     24.41 o 
  -2  10  10       10.04        0.01     25.26 o 
  -1  10  10       83.57       88.88     23.30 o 
   0  10  10        6.45        0.01     22.21 o 
   1  10  10       80.42       78.59     14.47 o 
   2  10  10        9.97        0.01     22.92 o 
   3  10  10        5.40       28.31     20.96 o 
   4  10  10       98.62       62.36     29.10 o 
   5  10  10        2.99       27.23     22.61 o 
   6  10  10       27.67        0.01     27.03 o 
   7  10  10        9.50        9.97     25.12 o 
  -6  11  10        5.60       16.28     25.36 o 
  -5  11  10      142.67      238.52     21.01 o 
  -4  11  10       14.89        1.38     25.89 o 
  -3  11  10      118.18      122.39     31.15 o 
  -2  11  10       26.65        0.01     25.63 o 
  -1  11  10       96.52       49.67     27.02 o 
   1  11  10       96.20       69.29     16.10 o 
   2  11  10       27.10       32.23     22.28 o 
   3  11  10      116.92      108.65     29.97 o 
   4  11  10       14.75       23.88     24.56 o 
   5  11  10      144.85      101.37     32.27 o 
   6  11  10        5.72        0.01     27.01 o 
  -4  12  10        5.96        8.31     27.56 o 
  -3  12  10        2.42        0.01     25.92 o 
  -2  12  10       25.32       22.92     26.63 o 
  -1  12  10      114.06       12.22     33.40 o 
   0  12  10        0.10        0.01     23.64 o 
   1  12  10      113.53      111.33     17.39 o 
   2  12  10       25.91       38.27     24.92 o 
   3  12  10        2.42       25.42     23.27 o 
   4  12  10        6.52        0.01     26.74 o 
  -2  13  10       47.25       10.25     32.17 o 
  -1  13  10        1.82        0.01     26.66 o 
   0  13  10        8.39        0.01     27.01 o 
   1  13  10        1.56        0.01     24.48 o 
   2  13  10       47.03       48.13     17.33 o 
   1   0  11     3939.60     3831.67     33.70 o 
   2   0  11     3050.12     3125.64     23.59 o 
   3   0  11       31.14       28.89      6.38 o 
   4   0  11      198.72      223.55      8.10 o 
   5   0  11      216.94      224.39      8.59 o 
   6   0  11       60.77       49.79      6.73 o 
   7   0  11     1216.73     1155.15     20.13 o 
   8   0  11       30.95       15.91     13.26 o 
   9   0  11        0.24       12.99     12.37 o 
  10   0  11        4.56        0.02     14.92 o 
  11   0  11        0.07        0.73     21.12 o 
 -10   1  11       23.18       36.10     11.13 o 
  -9   1  11       11.76        3.67     19.88 o 
  -8   1  11       46.33       78.98     11.93 o 
  -7   1  11      392.24      369.27     17.82 o 
  -6   1  11      158.14      182.91     12.39 o 
  -5   1  11       13.20       15.93      7.02 o 
  -4   1  11      598.23      646.66     16.43 o 
  -3   1  11      727.91      824.13     19.35 o 
  -2   1  11      239.00      263.05     10.91 o 
   0   1  11       79.69       83.00      5.99 o 
   1   1  11       34.87       17.81     11.38 o 
   2   1  11      235.42      248.42     10.72 o 
   3   1  11      724.39      732.31     16.45 o 
   4   1  11      607.61      620.32     16.43 o 
   5   1  11       14.36       20.66     12.42 o 
   6   1  11      154.43      150.62     13.53 o 
   7   1  11      395.23      318.42     16.78 o 
   8   1  11       46.08       39.33     20.28 o 
   9   1  11       11.83        0.58     18.50 o 
  10   1  11       23.10        0.01     22.55 o 
  11   1  11       22.60        0.01     23.99 o 
 -10   2  11        4.62       30.57     21.01 o 
  -9   2  11        6.87       24.30     11.22 o 
  -8   2  11       55.38       59.80     11.98 o 
  -7   2  11      217.34      235.97     15.56 o 
  -6   2  11      103.28      109.47     11.87 o 
  -5   2  11       90.21       68.01      9.66 o 
  -4   2  11      105.71       96.87     10.33 o 
  -3   2  11      190.59      189.98     10.53 o 
  -2   2  11      883.20      960.23     18.96 o 
  -1   2  11      894.95      911.59     17.35 o 
   0   2  11      948.31      967.70     17.66 o 
   1   2  11      889.48      947.22     20.34 o 
   2   2  11      893.89      960.55     22.00 o 
   3   2  11      197.47      209.42     14.52 o 
   4   2  11      102.46       89.03      9.27 o 
   5   2  11       89.60       80.19      9.68 o 
   6   2  11      102.66       98.86     10.85 o 
   7   2  11      219.31      217.30     14.94 o 
   8   2  11       56.84       66.11     12.63 o 
   9   2  11        7.15        0.01     20.21 o 
  10   2  11        4.51        0.01     22.27 o 
  11   2  11       34.53       29.62     22.70 o 
  -9   3  11      103.53      111.70     14.93 o 
  -8   3  11       79.62       74.63     12.86 o 
  -7   3  11      255.80      263.66     17.75 o 
  -6   3  11      112.70      125.61     13.12 o 
  -5   3  11      393.22      427.43     16.17 o 
  -4   3  11      177.53      163.95     11.27 o 
  -3   3  11      716.63      716.72     18.21 o 
  -2   3  11      251.38      260.76     11.13 o 
  -1   3  11      415.19      356.74     12.52 o 
   0   3  11      462.89      446.27     17.06 o 
   1   3  11      426.99      409.71     12.38 o 
   2   3  11      254.14      247.09     11.23 o 
   3   3  11      715.76      739.91     22.08 o 
   4   3  11      175.67      166.08     10.42 o 
   5   3  11      389.50      386.83     15.42 o 
   6   3  11      113.07       97.16     12.39 o 
   7   3  11      258.82      268.25     15.07 o 
   8   3  11       79.86       82.72     12.59 o 
   9   3  11      103.47       92.16     13.98 o 
  10   3  11       18.17       28.32     20.37 o 
  -9   4  11       89.25      107.59     14.36 o 
  -8   4  11      412.97      451.74     21.03 o 
  -7   4  11       85.24       90.34     13.68 o 
  -6   4  11      665.66      721.90     22.93 o 
  -5   4  11      318.63      360.07     16.03 o 
  -4   4  11      221.49      247.39     13.40 o 
  -3   4  11       54.21       55.12      8.48 o 
  -2   4  11      663.82      729.02     26.67 o 
  -1   4  11     1410.25     1416.47     24.12 o 
   0   4  11      552.83      610.66     19.38 o 
   1   4  11     1417.45     1462.38     23.85 o 
   2   4  11      658.97      670.29     21.25 o 
   3   4  11       54.75       43.82     15.26 o 
   4   4  11      219.11      215.21     18.43 o 
   5   4  11      316.23      352.67     14.85 o 
   6   4  11      663.08      669.55     21.31 o 
   7   4  11       83.93       77.81     13.30 o 
   8   4  11      408.20      379.08     20.00 o 
   9   4  11       88.64       99.98     13.50 o 
  10   4  11       12.58       26.66     12.54 o 
  -9   5  11        1.90        0.01     22.17 o 
  -8   5  11      147.10      148.88     14.72 o 
  -7   5  11       80.89       78.73     14.44 o 
  -6   5  11      175.72      191.20     14.54 o 
  -5   5  11      450.55      459.03     18.22 o 
  -4   5  11      173.07      154.01     13.38 o 
  -3   5  11       30.79       22.45     16.42 o 
  -2   5  11      265.17      230.00     21.39 o 
  -1   5  11      233.72      220.54     12.33 o 
   0   5  11      180.69      180.86     17.49 o 
   1   5  11      229.87      223.79     11.63 o 
   2   5  11      254.93      311.81     18.90 o 
   3   5  11       28.01       23.47     14.70 o 
   4   5  11      181.87      170.36     18.15 o 
   5   5  11      450.35      486.23     18.62 o 
   6   5  11      175.25      172.50     13.50 o 
   7   5  11       82.53       74.17     12.59 o 
   8   5  11      147.04      156.64     15.21 o 
   9   5  11        2.07        9.69     21.10 o 
  10   5  11        5.16       12.20     21.02 o 
  -9   6  11       20.86       43.47     21.03 o 
  -8   6  11       66.38       75.34     14.19 o 
  -7   6  11      128.63      116.83     16.65 o 
  -6   6  11      383.82      397.14     19.08 o 
  -5   6  11      324.67      381.79     18.75 o 
  -4   6  11      295.86      305.81     16.82 o 
  -3   6  11       65.14       39.03     20.92 o 
  -2   6  11      528.92      413.48     29.56 o 
  -1   6  11      100.35       89.25     10.44 o 
   0   6  11       75.59       90.09     10.20 o 
   1   6  11      100.94      116.33     11.61 o 
   2   6  11      535.64      516.15     26.12 o 
   3   6  11       65.13       75.95     17.91 o 
   4   6  11      296.92      254.45     25.22 o 
   5   6  11      327.14      364.54     23.87 o 
   6   6  11      381.11      341.34     19.85 o 
   7   6  11      130.44      136.57     25.28 o 
   8   6  11       68.00       46.37     23.04 o 
   9   6  11       20.87        0.01     23.60 o 
  -9   7  11       26.52       41.74     13.78 o 
  -8   7  11        6.69       17.83     23.12 o 
  -7   7  11       11.89       16.96     21.46 o 
  -6   7  11       39.87       38.13     22.42 o 
  -5   7  11       40.40       29.61     22.78 o 
  -4   7  11      749.77      779.26     25.90 o 
  -3   7  11     1045.22     1214.22     30.06 o 
  -2   7  11       16.25        0.01     19.19 o 
  -1   7  11      121.12      106.65     12.24 o 
   0   7  11        9.37       33.70     18.40 o 
   1   7  11      116.69      127.73     12.11 o 
   2   7  11       15.24       29.93     16.79 o 
   3   7  11     1051.15     1117.52     37.56 o 
   4   7  11      747.24      761.79     32.78 o 
   5   7  11       41.40       65.96     13.29 o 
   6   7  11       41.19       52.99     13.38 o 
   7   7  11       12.19        0.01     22.83 o 
   8   7  11        6.49        0.01     24.11 o 
   9   7  11       26.07       61.16     15.28 o 
  -8   8  11       12.51       10.20     24.10 o 
  -7   8  11       65.12       90.13     14.78 o 
  -6   8  11       26.46        0.01     23.36 o 
  -5   8  11      349.77      419.47     20.63 o 
  -4   8  11      123.82      135.22     16.58 o 
  -3   8  11       38.08       27.16     21.70 o 
  -2   8  11       51.09        7.83     24.93 o 
  -1   8  11      110.75       72.58     20.33 o 
   0   8  11       54.86       66.11     11.54 o 
   1   8  11      114.70       71.41     21.91 o 
   2   8  11       48.30       46.52     22.90 o 
   3   8  11       40.55       57.45     20.81 o 
   4   8  11      123.01       92.00     24.18 o 
   5   8  11      346.57      415.16     30.40 o 
   6   8  11       25.95        0.01     23.10 o 
   7   8  11       65.73       50.27     25.68 o 
   8   8  11       12.73        0.01     24.97 o 
  -8   9  11       33.76       42.74     25.84 o 
  -7   9  11      160.88      205.87     18.98 o 
  -6   9  11        3.09       24.92     22.20 o 
  -5   9  11       49.10       79.19     14.08 o 
  -4   9  11      126.07      164.91     16.96 o 
  -3   9  11       55.63       46.78     23.26 o 
  -2   9  11      107.59        0.01     38.79 o 
  -1   9  11        4.80       16.35     19.40 o 
   0   9  11       24.82        0.01     22.21 o 
   1   9  11        4.69       24.79     19.71 o 
   2   9  11      108.94       86.70     29.91 o 
   3   9  11       57.22       66.45     21.27 o 
   4   9  11      123.26      167.83     24.33 o 
   5   9  11       49.74       49.99     23.80 o 
   6   9  11        3.49        0.01     24.19 o 
   7   9  11      162.13      157.89     30.88 o 
   8   9  11       33.66       38.15     25.96 o 
  -7  10  11        9.36        0.01     28.50 o 
  -6  10  11        1.62       26.97     22.67 o 
  -5  10  11       46.17       36.08     25.50 o 
  -4  10  11      173.53      179.06     19.37 o 
  -3  10  11       11.27        0.01     25.73 o 
  -2  10  11       77.79        0.01     32.60 o 
  -1  10  11      175.78      170.68     17.14 o 
   0  10  11        3.74       22.92     20.58 o 
   1  10  11      176.84      179.63     16.28 o 
   2  10  11       75.29        0.01     29.71 o 
   3  10  11        9.75        0.01     24.72 o 
   4  10  11      174.70      186.77     28.64 o 
   5  10  11       46.35       29.75     25.37 o 
   6  10  11        1.66        0.01     24.10 o 
   7  10  11        9.44        0.01     28.11 o 
  -6  11  11       35.07        1.58     30.91 o 
  -5  11  11       11.94       33.80     15.80 o 
  -4  11  11       24.24       56.95     15.35 o 
  -3  11  11       37.48       57.82     26.56 o 
  -2  11  11        9.86        0.01     30.00 o 
  -1  11  11        3.73        0.01     24.58 o 
   1  11  11        4.57        0.01     22.57 o 
   2  11  11       10.24       38.59     23.14 o 
   3  11  11       37.44       41.51     25.98 o 
   4  11  11       24.83       31.66     23.58 o 
   5  11  11       11.58        0.01     27.96 o 
   6  11  11       33.90       31.43     24.82 o 
  -4  12  11       32.82       47.78     15.22 o 
  -3  12  11        5.09        5.22     26.85 o 
  -2  12  11       15.32        1.47     27.77 o 
  -1  12  11       63.65       88.80     25.28 o 
   0  12  11        7.80        0.01     26.26 o 
   1  12  11       63.80       86.30     16.48 o 
   2  12  11       16.47       16.46     24.56 o 
   3  12  11        5.82       42.07     23.36 o 
   4  12  11       32.36       46.15     27.11 o 
  -1  13  11       28.83       51.19     25.88 o 
   0  13  11       27.30       40.70     17.55 o 
   1  13  11       29.99       43.62     26.85 o 
   0   0  12        0.76        0.01      7.91 o 
   1   0  12      118.06      112.84      8.46 o 
   2   0  12     4087.84     4462.89     27.73 o 
   3   0  12        6.08        2.78      5.68 o 
   4   0  12      225.57      206.37      7.84 o 
   5   0  12      104.97      109.09      6.96 o 
   6   0  12      543.04      516.44     12.84 o 
   7   0  12      162.39      133.53      9.37 o 
   8   0  12       20.47       31.05      9.00 o 
   9   0  12       57.48       58.81     11.65 o 
  10   0  12       58.58       48.72     11.11 o 
 -10   1  12       21.15        0.71     23.10 o 
  -9   1  12       92.60       92.84     13.32 o 
  -8   1  12      209.15      232.50     17.45 o 
  -7   1  12        9.02        8.05     18.17 o 
  -6   1  12       82.61       67.86     11.80 o 
  -5   1  12      458.79      446.43     16.73 o 
  -4   1  12      114.48      129.66     10.73 o 
  -3   1  12      241.13      262.33     11.55 o 
  -2   1  12      455.39      560.25     15.07 o 
   0   1  12      195.75      252.17      9.41 o 
   1   1  12     1203.16     1174.32     19.78 o 
   2   1  12      469.99      530.40     14.32 o 
   3   1  12      234.89      246.53     11.01 o 
   4   1  12      108.05      147.07     10.27 o 
   5   1  12      456.47      411.40     15.47 o 
   6   1  12       82.99       78.15     10.79 o 
   7   1  12        9.51       18.64     16.80 o 
   8   1  12      205.66      164.09     14.79 o 
   9   1  12       92.74       65.08     13.75 o 
  10   1  12       21.36       26.71     20.47 o 
 -10   2  12       35.83       16.36     23.62 o 
  -9   2  12       40.99       12.74     22.52 o 
  -8   2  12       14.00        0.01     21.80 o 
  -7   2  12       28.15       33.54     10.44 o 
  -6   2  12      256.28      243.20     14.94 o 
  -5   2  12      298.70      280.33     15.08 o 
  -4   2  12      245.64      219.99     13.22 o 
  -3   2  12      509.82      516.13     15.96 o 
  -2   2  12      969.20     1109.79     20.73 o 
  -1   2  12      919.44      876.36     18.85 o 
   0   2  12        4.54        0.00     20.99 o 
   1   2  12      933.88      887.11     18.19 o 
   2   2  12      969.18     1056.82     23.39 o 
   3   2  12      499.07      489.90     18.91 o 
   4   2  12      241.09      237.86     11.77 o 
   5   2  12      295.77      291.83     13.86 o 
   6   2  12      259.90      269.76     14.98 o 
   7   2  12       28.85        7.13     17.16 o 
   8   2  12       14.21        0.01     18.99 o 
   9   2  12       40.58       53.96     12.09 o 
  10   2  12       35.39       41.24     22.22 o 
  -9   3  12        2.95        0.01     22.08 o 
  -8   3  12       82.94       96.41     12.96 o 
  -7   3  12      332.29      371.77     19.25 o 
  -6   3  12      104.40      117.33     11.20 o 
  -5   3  12      465.95      484.07     17.46 o 
  -4   3  12      225.47      221.53     13.71 o 
  -3   3  12       73.61       81.00      8.91 o 
  -2   3  12        1.02        3.54     12.38 o 
  -1   3  12      530.79      517.25     15.44 o 
   0   3  12      749.23      847.14     22.53 o 
   1   3  12      534.02      538.23     14.64 o 
   2   3  12        0.62        0.01     12.57 o 
   3   3  12       75.06       75.00     15.29 o 
   4   3  12      230.18      218.92     12.03 o 
   5   3  12      462.99      474.06     17.13 o 
   6   3  12      105.48       79.75     12.40 o 
   7   3  12      327.38      341.26     18.38 o 
   8   3  12       84.69       54.92     12.58 o 
   9   3  12        2.93        0.01     21.05 o 
  10   3  12       11.60       24.14     21.09 o 
  -9   4  12        8.59        0.01     21.05 o 
  -8   4  12       16.66        0.01     21.94 o 
  -7   4  12      247.91      250.22     17.62 o 
  -6   4  12      531.90      510.66     19.75 o 
  -5   4  12      414.91      379.31     17.91 o 
  -4   4  12      499.56      501.10     18.55 o 
  -3   4  12     1266.56     1241.51     26.75 o 
  -2   4  12      269.35      279.19     19.86 o 
  -1   4  12      490.04      467.03     15.21 o 
   0   4  12     1140.25     1161.94     25.24 o 
   1   4  12      481.42      459.67     15.22 o 
   2   4  12      266.35      241.89     18.86 o 
   3   4  12     1269.99     1238.23     31.76 o 
   4   4  12      499.49      476.93     24.28 o 
   5   4  12      415.91      371.82     22.85 o 
   6   4  12      529.01      477.49     19.69 o 
   7   4  12      245.89      241.47     17.03 o 
   8   4  12       16.85       28.47     19.89 o 
   9   4  12        9.14        5.74     20.44 o 
  10   4  12        3.08        0.01     21.22 o 
  -9   5  12       14.31        0.01     23.14 o 
  -8   5  12       57.48       53.12     21.01 o 
  -7   5  12       40.85       25.84     22.79 o 
  -6   5  12       59.28       62.62     12.24 o 
  -5   5  12        2.61        0.01     18.33 o 
  -4   5  12      104.80      114.28     11.06 o 
  -3   5  12      103.06       78.18     10.76 o 
  -2   5  12      116.51      111.04     12.40 o 
  -1   5  12       21.39        0.01     15.25 o 
   0   5  12      883.96      975.23     25.88 o 
   1   5  12       24.91        3.78     15.21 o 
   2   5  12      119.25      107.54     16.84 o 
   3   5  12      103.23      112.57     15.52 o 
   4   5  12      105.44       99.92     18.50 o 
   5   5  12        2.00       24.18     15.57 o 
   6   5  12       59.81       63.66     12.79 o 
   7   5  12       40.59       41.77     21.27 o 
   8   5  12       56.14       36.75     12.99 o 
   9   5  12       14.33        0.01     22.83 o 
  10   5  12       13.51       12.46     22.92 o 
  -9   6  12        4.28       19.68     19.93 o 
  -8   6  12       36.74       41.19     21.86 o 
  -7   6  12      342.32      390.72     20.31 o 
  -6   6  12      142.02      155.52     14.69 o 
  -5   6  12      150.91      167.07     13.46 o 
  -4   6  12       14.74       29.85     18.08 o 
  -3   6  12      645.18      686.50     21.43 o 
  -2   6  12       77.43       21.27     19.87 o 
  -1   6  12       84.28       85.35     10.00 o 
   0   6  12      406.61      488.45     17.37 o 
   1   6  12       83.56       86.03      9.97 o 
   2   6  12       78.48       66.33     18.44 o 
   3   6  12      642.28      626.31     28.83 o 
   4   6  12       16.14       32.46     18.84 o 
   5   6  12      151.67      146.59     21.35 o 
   6   6  12      145.00      124.29     23.21 o 
   7   6  12      344.83      347.78     27.31 o 
   8   6  12       36.95       26.90     21.79 o 
   9   6  12        4.39        0.01     21.96 o 
  -9   7  12        5.00       18.38     22.12 o 
  -8   7  12       21.96        0.01     24.16 o 
  -7   7  12       49.25       87.17     15.88 o 
  -6   7  12      141.85      124.31     25.65 o 
  -5   7  12      405.19      466.11     21.80 o 
  -4   7  12       71.67       59.29     22.70 o 
  -3   7  12      196.31      206.79     15.60 o 
  -2   7  12       74.00       58.82     21.54 o 
  -1   7  12      425.54      405.53     17.14 o 
   0   7  12        5.12        5.79     17.02 o 
   1   7  12      436.68      430.54     17.53 o 
   2   7  12       74.45      105.09     18.81 o 
   3   7  12      193.66      240.69     22.50 o 
   4   7  12       71.94       83.84     20.69 o 
   5   7  12      406.06      429.95     30.90 o 
   6   7  12      143.17      107.22     24.74 o 
   7   7  12       50.56       21.69     23.84 o 
   8   7  12       21.33        0.01     24.94 o 
   9   7  12        4.96       17.46     22.46 o 
  -8   8  12       21.00        0.01     27.09 o 
  -7   8  12       10.63       11.69     24.30 o 
  -6   8  12        1.07        8.96     21.45 o 
  -5   8  12      157.66      145.97     16.44 o 
  -4   8  12      408.54      400.71     20.00 o 
  -3   8  12       99.02      128.50     13.86 o 
  -2   8  12      181.73       24.33     29.07 o 
  -1   8  12      145.39      115.22     15.63 o 
   0   8  12      331.73      344.36     18.35 o 
   1   8  12      140.90      116.92     13.02 o 
   2   8  12      178.15      176.57     22.07 o 
   3   8  12       99.29       91.09     24.58 o 
   4   8  12      403.72      393.18     30.24 o 
   5   8  12      159.59      153.45     25.79 o 
   6   8  12        1.34        5.33     21.33 o 
   7   8  12       11.14       19.31     22.30 o 
   8   8  12       20.66       45.64     14.48 o 
  -7   9  12       33.21        1.47     29.69 o 
  -6   9  12       13.45        0.01     28.06 o 
  -5   9  12      315.10      404.98     21.49 o 
  -4   9  12       96.14      140.00     16.51 o 
  -3   9  12      346.73      343.19     31.76 o 
  -2   9  12      179.48        0.01     37.36 o 
  -1   9  12       93.14       51.70     24.22 o 
   0   9  12       77.64       82.24     24.46 o 
   1   9  12       91.53       76.28     22.77 o 
   2   9  12      184.73      187.32     28.07 o 
   3   9  12      349.65      328.18     30.95 o 
   4   9  12       93.33       93.96     24.71 o 
   5   9  12      319.40      359.25     33.02 o 
   6   9  12       13.41       23.62     21.62 o 
   7   9  12       33.09       56.58     25.28 o 
  -6  10  12       30.41       54.49     14.58 o 
  -5  10  12        5.46       27.89     22.05 o 
  -4  10  12       99.60       90.31     30.55 o 
  -3  10  12      241.36      246.01     31.31 o 
  -2  10  12       61.52        0.01     29.41 o 
  -1  10  12       13.60       27.42     22.04 o 
   0  10  12       72.90       65.70     26.80 o 
   1  10  12       13.06       36.20     21.27 o 
   2  10  12       60.00       37.68     25.44 o 
   3  10  12      242.00      149.08     34.46 o 
   4  10  12       99.04       90.22     29.09 o 
   5  10  12        5.37        6.48     22.55 o 
   6  10  12       29.18       14.49     26.64 o 
  -5  11  12       24.17       18.19     27.47 o 
  -4  11  12        3.13        0.01     28.43 o 
  -3  11  12       19.70        0.01     27.39 o 
  -2  11  12       16.97        0.01     26.66 o 
  -1  11  12       99.47       79.21     26.18 o 
   1  11  12       98.83       75.08     16.19 o 
   2  11  12       17.48       29.99     24.10 o 
   3  11  12       20.63        0.01     27.22 o 
   4  11  12        3.27        0.01     26.64 o 
   5  11  12       25.04        0.01     27.93 o 
  -3  12  12       61.34       88.09     17.61 o 
  -2  12  12       19.24        0.01     32.44 o 
  -1  12  12       30.09       34.06     27.09 o 
   0  12  12       61.56       68.99     26.02 o 
   1  12  12       30.33       10.31     28.03 o 
   2  12  12       19.04       55.07     16.53 o 
   3  12  12       61.23       91.70     26.98 o 
   4  12  12       19.17       22.08     28.51 o 
   1   0  13      401.77      443.99     13.61 o 
   2   0  13     1091.04     1108.43     16.21 o 
   3   0  13      353.94      350.31      9.68 o 
   4   0  13       21.64       19.21      9.71 o 
   5   0  13      299.38      269.79      9.91 o 
   6   0  13       71.65       63.90      9.72 o 
   7   0  13        0.01       12.56     11.85 o 
   8   0  13       17.89        8.61     13.90 o 
   9   0  13       65.70       59.54      9.61 o 
  10   0  13        2.12        0.02     16.74 o 
 -10   1  13       14.83       29.53     20.26 o 
  -9   1  13        6.70        0.01     21.96 o 
  -8   1  13       29.42        0.01     22.82 o 
  -7   1  13      197.56      192.82     14.85 o 
  -6   1  13      216.13      167.29     13.36 o 
  -5   1  13      509.23      501.90     17.92 o 
  -4   1  13        0.47        0.01     13.62 o 
  -3   1  13      714.19      667.88     18.17 o 
  -2   1  13      306.05      353.40     12.63 o 
   0   1  13     1302.06     1160.43     16.34 o 
   1   1  13      735.81      825.25     18.00 o 
   2   1  13      299.09      285.66     12.30 o 
   3   1  13      717.45      650.96     17.90 o 
   4   1  13        0.61       18.98     10.85 o 
   5   1  13      510.67      480.11     17.32 o 
   6   1  13      221.28      167.96     12.48 o 
   7   1  13      197.42      148.17     13.72 o 
   8   1  13       29.21        0.01     22.30 o 
   9   1  13        6.38        0.01     21.57 o 
  10   1  13       14.78       14.38     20.43 o 
 -10   2  13       18.51       63.83     13.47 o 
  -9   2  13       29.84       17.02     22.07 o 
  -8   2  13      105.89      103.83     12.65 o 
  -7   2  13       46.37       31.82     20.95 o 
  -6   2  13      285.76      284.37     16.56 o 
  -5   2  13      350.57      344.00     15.58 o 
  -4   2  13      501.87      541.22     16.80 o 
  -3   2  13       48.35       43.80      7.83 o 
  -2   2  13      299.89      340.04     13.56 o 
  -1   2  13       26.20       17.97     12.06 o 
   0   2  13       57.74        0.00     17.55 o 
   1   2  13       28.03       26.97     12.34 o 
   2   2  13      293.90      299.90     12.13 o 
   3   2  13       48.45       49.50      8.42 o 
   4   2  13      505.57      502.54     16.64 o 
   5   2  13      347.72      337.84     16.50 o 
   6   2  13      284.04      294.90     16.00 o 
   7   2  13       44.88       49.90     10.64 o 
   8   2  13      104.96       93.76     12.02 o 
   9   2  13       30.01       27.92     21.90 o 
  10   2  13       18.31        0.01     21.41 o 
  -9   3  13       39.71       70.04     15.10 o 
  -8   3  13       44.65       34.40     20.89 o 
  -7   3  13      132.88      123.78     14.50 o 
  -6   3  13       34.19       30.91     17.63 o 
  -5   3  13       24.54       25.53     17.04 o 
  -4   3  13      171.98      193.57     12.30 o 
  -3   3  13       67.51       59.65      8.59 o 
  -2   3  13      246.74      264.21     17.63 o 
  -1   3  13      346.26      336.96     13.44 o 
   0   3  13      706.59      739.98     22.90 o 
   1   3  13      349.01      347.41     13.41 o 
   2   3  13      251.72      216.34     12.58 o 
   3   3  13       72.12       80.48      9.19 o 
   4   3  13      170.12      162.56     18.37 o 
   5   3  13       24.12        0.01     17.25 o 
   6   3  13       35.20       27.25     10.46 o 
   7   3  13      132.13      135.40     14.06 o 
   8   3  13       43.93       17.00     20.82 o 
   9   3  13       38.64       63.41     13.63 o 
  10   3  13        4.80       17.66     18.89 o 
  -9   4  13        4.05        4.14     20.05 o 
  -8   4  13       42.33       42.72     11.62 o 
  -7   4  13      233.22      279.66     18.61 o 
  -6   4  13       24.37       11.28     19.80 o 
  -5   4  13      198.18      216.09     14.45 o 
  -4   4  13      232.29      242.20     14.36 o 
  -3   4  13       67.31       50.35     17.27 o 
  -2   4  13     1375.20     1483.65     35.62 o 
  -1   4  13      222.61      212.21     12.44 o 
   0   4  13       28.90        3.62     15.84 o 
   1   4  13      212.99      191.95     11.13 o 
   2   4  13     1378.46     1354.22     31.03 o 
   3   4  13       66.51       65.51     17.43 o 
   4   4  13      227.83      217.90     20.23 o 
   5   4  13      201.09      169.94     21.67 o 
   6   4  13       24.47       34.15     18.44 o 
   7   4  13      232.43      258.59     18.81 o 
   8   4  13       43.17       44.59     12.93 o 
   9   4  13        4.18        2.62     19.67 o 
  10   4  13       23.33        0.01     25.04 o 
  -9   5  13       18.35       38.61     21.38 o 
  -8   5  13       25.31       27.97     21.51 o 
  -7   5  13      163.74      192.91     15.90 o 
  -6   5  13      170.00      197.10     15.49 o 
  -5   5  13      243.08      246.24     16.66 o 
  -4   5  13      214.40      218.08     14.68 o 
  -3   5  13      130.47      124.93     11.81 o 
  -2   5  13       11.08        0.01     17.27 o 
  -1   5  13      126.52      127.57     10.91 o 
   0   5  13       95.22       89.89     17.69 o 
   1   5  13      129.49      148.82     11.01 o 
   2   5  13       10.93       22.60     14.45 o 
   3   5  13      135.64      111.66     12.50 o 
   4   5  13      216.50      198.72     23.21 o 
   5   5  13      238.31      267.14     22.61 o 
   6   5  13      169.02      169.92     14.06 o 
   7   5  13      162.73      213.65     15.30 o 
   8   5  13       25.55       39.15     20.42 o 
   9   5  13       19.03        1.36     22.63 o 
  -9   6  13        8.82       29.11     21.75 o 
  -8   6  13        9.85       33.27     11.73 o 
  -7   6  13        0.59        0.01     23.06 o 
  -6   6  13       59.49       36.17     22.91 o 
  -5   6  13       28.92        0.01     23.05 o 
  -4   6  13      294.41      294.96     16.64 o 
  -3   6  13      313.55      316.70     16.32 o 
  -2   6  13      793.41      658.28     33.36 o 
  -1   6  13      708.38      644.50     20.84 o 
   0   6  13       51.56       35.73     19.11 o 
   1   6  13      718.23      671.77     20.27 o 
   2   6  13      789.34      698.83     29.85 o 
   3   6  13      313.04      311.87     22.42 o 
   4   6  13      298.84      308.30     23.40 o 
   5   6  13       30.90        0.01     20.89 o 
   6   6  13       58.96       67.93     21.22 o 
   7   6  13        0.79        0.01     21.33 o 
   8   6  13        9.98        0.01     21.84 o 
   9   6  13        8.74        2.84     23.01 o 
  -8   7  13       16.81       16.56     23.24 o 
  -7   7  13        4.42        0.01     23.10 o 
  -6   7  13       31.61       56.69     13.06 o 
  -5   7  13       67.17       82.40     15.28 o 
  -4   7  13       40.40       18.39     23.41 o 
  -3   7  13      603.24      702.90     24.29 o 
  -2   7  13       34.63        5.27     21.37 o 
  -1   7  13       17.99       35.80     11.04 o 
   0   7  13      354.50      355.22     17.55 o 
   1   7  13       17.64        0.01     20.38 o 
   2   7  13       33.26        0.01     21.81 o 
   3   7  13      592.21      677.60     31.09 o 
   4   7  13       40.58       30.63     21.49 o 
   5   7  13       68.01       70.41     22.38 o 
   6   7  13       31.77       22.10     21.80 o 
   7   7  13        4.55        0.01     22.00 o 
   8   7  13       16.51       32.56     22.47 o 
  -8   8  13        0.08        0.01     25.33 o 
  -7   8  13        1.58        0.01     23.44 o 
  -6   8  13        2.29       20.39     20.71 o 
  -5   8  13       26.94       12.18     23.52 o 
  -4   8  13       91.47      131.34     15.40 o 
  -3   8  13      132.37      153.63     15.36 o 
  -2   8  13      228.52      122.53     27.89 o 
  -1   8  13      209.22      211.24     16.71 o 
   0   8  13       33.00       38.10     19.98 o 
   1   8  13      204.75      212.50     15.52 o 
   2   8  13      233.28      247.03     24.80 o 
   3   8  13      131.56      129.18     24.06 o 
   4   8  13       91.56       76.65     24.87 o 
   5   8  13       27.12       17.01     23.03 o 
   6   8  13        2.23        3.65     21.91 o 
   7   8  13        1.75       11.89     21.28 o 
   8   8  13        0.09        0.01     24.03 o 
  -7   9  13        8.68       49.07     23.08 o 
  -6   9  13       28.99       35.39     23.79 o 
  -5   9  13        4.81        0.01     25.44 o 
  -4   9  13      236.69      294.70     23.16 o 
  -3   9  13       42.20       46.73     24.02 o 
  -2   9  13      224.77       53.16     34.10 o 
  -1   9  13       82.65       72.78     13.39 o 
   0   9  13        2.08       27.83     19.03 o 
   1   9  13       84.07       82.59     13.89 o 
   2   9  13      226.75      206.57     28.97 o 
   3   9  13       42.01        0.01     25.49 o 
   4   9  13      235.49      258.25     28.34 o 
   5   9  13        4.85        3.68     23.81 o 
   6   9  13       27.79       17.02     24.02 o 
   7   9  13        8.81       27.55     23.63 o 
  -6  10  13       10.32       11.45     27.25 o 
  -5  10  13        0.74       21.45     22.83 o 
  -4  10  13        0.85        0.01     26.98 o 
  -3  10  13      128.20       77.81     29.08 o 
  -2  10  13      171.52        0.01     40.25 o 
  -1  10  13       22.03        0.01     23.41 o 
   0  10  13      141.74      178.80     29.10 o 
   1  10  13       21.75       73.43     19.73 o 
   2  10  13      171.97      156.37     30.27 o 
   3  10  13      128.38       39.87     30.27 o 
   4  10  13        1.15        5.08     23.65 o 
   5  10  13        0.66        0.01     23.72 o 
   6  10  13       10.15       15.54     25.00 o 
  -5  11  13       17.37        0.01     27.48 o 
  -4  11  13       16.09        0.01     26.79 o 
  -3  11  13        6.79        6.44     24.84 o 
  -2  11  13       70.44        0.01     37.66 o 
  -1  11  13      134.80      148.75     17.32 o 
   0  11  13      157.71      200.61     28.65 o 
   1  11  13      134.72      123.69     28.83 o 
   2  11  13       68.78        1.97     31.90 o 
   3  11  13        7.04       45.62     23.89 o 
   4  11  13       16.64        0.01     30.09 o 
   5  11  13       17.07        0.01     29.57 o 
  -3  12  13       50.04       86.43     17.79 o 
  -2  12  13      123.92        0.01     44.44 o 
  -1  12  13       16.89       12.36     26.58 o 
   0  12  13        7.24        0.01     24.71 o 
   1  12  13       16.41       62.62     26.13 o 
   2  12  13      123.46      117.68     30.82 o 
   3  12  13       50.34        9.53     30.95 o 
   0   0  14    17198.36    17976.09     59.80 o 
   1   0  14       38.40       33.95      7.63 o 
   2   0  14        4.11        0.01      9.12 o 
   3   0  14      123.55      113.22      6.74 o 
   4   0  14       30.15       24.64      9.57 o 
   5   0  14        0.03        0.01     10.47 o 
   6   0  14       97.12      106.05      8.75 o 
   7   0  14      202.09      207.98     10.84 o 
   8   0  14        0.08        0.02     12.85 o 
   9   0  14       12.13       17.47     10.38 o 
  10   0  14        0.24        0.02     15.74 o 
 -10   1  14       15.93       16.26     22.80 o 
  -9   1  14       57.48       55.95     13.80 o 
  -8   1  14        4.38        0.01     20.99 o 
  -7   1  14      124.19      116.97     14.45 o 
  -6   1  14       35.87       45.50      9.99 o 
  -5   1  14      145.22      171.50     12.36 o 
  -4   1  14      262.65      255.53     13.04 o 
  -3   1  14       79.89       59.42      9.20 o 
  -2   1  14      549.38      539.30     17.59 o 
   0   1  14      295.97      304.32     11.18 o 
   1   1  14     1182.93     1298.23     22.72 o 
   2   1  14      540.83      455.31     14.82 o 
   3   1  14       79.02       82.01      8.61 o 
   4   1  14      262.53      253.79     12.96 o 
   5   1  14      145.07      162.58     12.49 o 
   6   1  14       36.66       14.41     17.09 o 
   7   1  14      122.13      108.81     12.26 o 
   8   1  14        4.53        0.01     19.03 o 
  10   1  14       16.42        4.22     20.43 o 
 -10   2  14       12.52       27.66     21.37 o 
  -9   2  14       12.13        8.09     21.02 o 
  -8   2  14        0.78        0.01     21.47 o 
  -7   2  14       69.84       75.27     12.34 o 
  -6   2  14      140.06      160.54     13.50 o 
  -5   2  14       36.00       47.20     17.33 o 
  -4   2  14      179.11      200.78     12.80 o 
  -3   2  14      893.68      993.93     23.61 o 
  -2   2  14       80.99       72.10     10.34 o 
  -1   2  14       92.25      100.84      9.10 o 
   0   2  14      208.15      196.93     11.17 o 
   1   2  14       93.10      109.12      8.59 o 
   2   2  14       78.39       54.42     14.40 o 
   3   2  14      901.41      961.21     28.14 o 
   4   2  14      181.32      224.00     17.18 o 
   5   2  14       33.63       21.19     17.13 o 
   6   2  14      136.33      116.96     12.65 o 
   7   2  14       70.24       70.66     11.53 o 
   8   2  14        0.83       23.98     17.24 o 
   9   2  14       11.94        0.01     21.32 o 
  10   2  14       12.44       34.12     19.69 o 
  -9   3  14        8.00        2.76     21.05 o 
  -8   3  14       51.83       19.32     22.13 o 
  -7   3  14      159.61      152.82     16.19 o 
  -6   3  14       47.28       20.45     19.46 o 
  -5   3  14      527.26      530.22     20.17 o 
  -4   3  14       30.09       17.66     15.86 o 
  -3   3  14       85.06       86.88     11.59 o 
  -2   3  14      659.49      727.81     25.28 o 
  -1   3  14      778.67      778.02     19.54 o 
   0   3  14        7.33        0.01     15.70 o 
   1   3  14      779.04      776.91     19.83 o 
   2   3  14      663.05      688.10     18.73 o 
   3   3  14       83.37       89.07     10.47 o 
   4   3  14       31.41        7.54     16.06 o 
   5   3  14      530.10      504.62     18.78 o 
   6   3  14       45.88       36.44     19.15 o 
   7   3  14      161.91      151.58     15.44 o 
   8   3  14       51.64       61.27     12.19 o 
   9   3  14        7.89        0.01     22.14 o 
  10   3  14        4.72        0.01     22.68 o 
  -9   4  14        8.67        9.91     20.71 o 
  -8   4  14       52.21       66.99     12.72 o 
  -7   4  14      117.55      153.94     14.52 o 
  -6   4  14      627.77      582.01     24.64 o 
  -5   4  14      128.29      129.50     13.51 o 
  -4   4  14      161.30      154.25     13.06 o 
  -3   4  14      361.07      378.69     17.17 o 
  -2   4  14      144.44      143.85     18.99 o 
  -1   4  14      311.49      325.76     13.80 o 
   0   4  14      478.40      559.33     17.18 o 
   1   4  14      306.63      291.89     13.79 o 
   2   4  14      145.23      129.85     17.00 o 
   3   4  14      361.79      377.97     21.43 o 
   4   4  14      164.07      150.78     20.34 o 
   5   4  14      123.71      136.09     18.48 o 
   6   4  14      622.34      603.17     30.65 o 
   7   4  14      118.18       79.70     22.94 o 
   8   4  14       52.58       39.33     21.52 o 
   9   4  14        8.88        0.01     22.24 o 
  10   4  14        1.43        0.01     23.57 o 
  -9   5  14       17.20       35.24     19.12 o 
  -8   5  14        5.96       11.39     20.61 o 
  -7   5  14        2.76       18.37     18.37 o 
  -6   5  14        7.22        0.01     20.32 o 
  -5   5  14       16.59        0.01     20.17 o 
  -4   5  14      136.84      129.01     12.59 o 
  -3   5  14      744.58      710.20     22.08 o 
  -2   5  14      855.65      737.72     33.87 o 
  -1   5  14        5.89        0.01     17.43 o 
   0   5  14      307.52      316.84     21.15 o 
   1   5  14        7.73        0.01     16.86 o 
   2   5  14      853.72      805.80     28.01 o 
   3   5  14      745.20      713.17     28.41 o 
   4   5  14      134.50      116.39     20.61 o 
   5   5  14       16.44       20.65     11.05 o 
   6   5  14        7.81        0.01     19.69 o 
   7   5  14        2.37        0.01     23.45 o 
   8   5  14        5.91        0.01     19.79 o 
   9   5  14       17.09        9.05     22.06 o 
  -9   6  14        6.52        0.01     26.99 o 
  -8   6  14       18.65       40.63     12.90 o 
  -7   6  14       20.38       27.70     20.71 o 
  -6   6  14      152.54      185.83     16.29 o 
  -5   6  14      211.55      159.14     24.30 o 
  -4   6  14      248.16      275.46     17.04 o 
  -3   6  14      101.99      101.28     13.84 o 
  -2   6  14       70.83       49.05     19.86 o 
  -1   6  14      737.03      658.78     22.75 o 
   0   6  14      829.17      903.65     24.13 o 
   1   6  14      736.37      670.25     22.38 o 
   2   6  14       72.12       69.01     19.81 o 
   3   6  14      107.34       34.28     23.50 o 
   4   6  14      248.79      202.28     25.03 o 
   5   6  14      216.23      231.96     25.36 o 
   6   6  14      154.52      134.00     26.08 o 
   7   6  14       20.34       29.49     19.11 o 
   8   6  14       18.69       16.52     22.26 o 
   9   6  14        6.63       21.07     19.89 o 
  -8   7  14        5.40       19.95     21.37 o 
  -7   7  14       41.99       63.86     13.86 o 
  -6   7  14       46.04       41.77     23.30 o 
  -5   7  14       14.01       10.52     20.63 o 
  -4   7  14      132.74      171.40     15.02 o 
  -3   7  14       39.32        9.97     20.84 o 
  -2   7  14      113.25      113.43     21.30 o 
  -1   7  14      700.48      646.87     22.05 o 
   0   7  14      103.48      100.51     13.60 o 
   1   7  14      698.92      711.01     21.82 o 
   2   7  14      110.49      102.77     13.48 o 
   3   7  14       39.16       43.42     10.74 o 
   4   7  14      134.97      203.59     20.30 o 
   5   7  14       13.41       23.39     18.71 o 
   6   7  14       44.66       58.41     13.18 o 
   7   7  14       41.56        0.01     24.29 o 
   8   7  14        5.31        0.01     25.75 o 
  -8   8  14       10.95       14.84     26.25 o 
  -7   8  14       12.46        0.01     25.12 o 
  -6   8  14       13.29       22.36     23.20 o 
  -5   8  14       12.45        0.01     23.82 o 
  -4   8  14      144.74      137.33     16.68 o 
  -3   8  14      575.44      594.05     24.62 o 
  -2   8  14       52.77       30.05     22.16 o 
  -1   8  14      245.45      236.98     17.35 o 
   0   8  14        0.13        0.01     20.85 o 
   1   8  14      243.29      271.59     16.56 o 
   2   8  14       52.42       32.90     21.84 o 
   3   8  14      573.69      561.27     31.92 o 
   4   8  14      144.80      148.05     24.47 o 
   5   8  14       12.09        0.01     23.01 o 
   6   8  14       12.83       29.44     19.88 o 
   7   8  14       12.42        0.01     25.10 o 
   8   8  14       11.10       46.46     22.16 o 
  -7   9  14       16.74        0.01     27.43 o 
  -6   9  14       35.25       83.69     16.91 o 
  -5   9  14       26.61        0.68     27.33 o 
  -4   9  14       54.54       95.07     15.87 o 
  -3   9  14       28.98        0.01     26.91 o 
  -2   9  14       26.66       15.54     21.93 o 
  -1   9  14       31.14       33.88     19.56 o 
   0   9  14       14.54        3.81     20.90 o 
   1   9  14       32.34       32.38     12.89 o 
   2   9  14       25.16        4.50     23.71 o 
   3   9  14       29.87        0.01     24.72 o 
   4   9  14       56.93       63.75     25.84 o 
   5   9  14       26.33       17.68     23.70 o 
   6   9  14       36.08       57.85     23.26 o 
   7   9  14       16.75        0.01     27.65 o 
  -6  10  14       21.43       48.56     17.59 o 
  -5  10  14       31.79       12.48     28.31 o 
  -4  10  14        7.25        1.39     24.14 o 
  -3  10  14       29.83       38.38     25.78 o 
  -2  10  14      196.83        0.01     39.67 o 
  -1  10  14       91.69       82.68     15.66 o 
   0  10  14      169.59      230.48     29.22 o 
   1  10  14       93.38      108.47     15.44 o 
   2  10  14      195.89      158.13     28.71 o 
   3  10  14       30.17       12.00     28.24 o 
   4  10  14        7.22       16.32     22.57 o 
   5  10  14       32.40       37.54     26.40 o 
   6  10  14       22.24        2.90     26.35 o 
  -4  11  14       85.76      117.65     18.18 o 
  -3  11  14        6.76        4.40     26.72 o 
  -2  11  14      122.06        0.01     39.85 o 
  -1  11  14        0.14        0.01     25.99 o 
   0  11  14       34.95       30.79     27.69 o 
   1  11  14        0.18       17.13     23.35 o 
   2  11  14      121.33      139.34     32.33 o 
   3  11  14        6.66        0.01     28.25 o 
   4  11  14       84.29       90.07     30.15 o 
  -2  12  14        1.13        4.71     26.91 o 
  -1  12  14        7.86       10.43     25.65 o 
   0  12  14       58.81       50.25     27.61 o 
   1  12  14        8.07        0.01     28.43 o 
   2  12  14        1.14        0.01     31.46 o 
   1   0  15      285.39      347.75     13.70 o 
   2   0  15        1.22        8.07      8.13 o 
   3   0  15       66.33       64.10      6.48 o 
   4   0  15       29.19       29.62      6.76 o 
   5   0  15      182.12      152.11      9.24 o 
   6   0  15        1.80        3.80     12.07 o 
   7   0  15       35.07       28.51     14.17 o 
   8   0  15        1.17        0.02     13.10 o 
   9   0  15      103.68       99.90     12.39 o 
  10   0  15        5.49       19.91     14.40 o 
 -10   1  15        1.46        8.35     21.76 o 
  -9   1  15       25.48        0.01     23.32 o 
  -8   1  15      124.73      125.01     14.47 o 
  -7   1  15        2.49        0.01     19.22 o 
  -6   1  15      229.68      237.42     16.03 o 
  -5   1  15      120.33      109.37     12.41 o 
  -4   1  15      379.27      363.95     16.34 o 
  -3   1  15      475.22      475.97     16.88 o 
  -2   1  15       64.04       90.36      9.67 o 
  -1   1  15      221.62      223.35     12.07 o 
   0   1  15      531.56      541.95     13.43 o 
   1   1  15      212.99      222.33      7.29 o 
   2   1  15       66.38       47.03     16.24 o 
   3   1  15      478.27      491.68     16.70 o 
   4   1  15      376.73      349.39     15.32 o 
   5   1  15      125.26       98.15     11.14 o 
   6   1  15      226.62      228.56     15.69 o 
   7   1  15        2.65        0.01     18.94 o 
   8   1  15      126.45      108.56     14.98 o 
  10   1  15        1.50        0.72     20.55 o 
 -10   2  15       11.63        0.01     23.98 o 
  -9   2  15       29.12       29.87     21.33 o 
  -8   2  15       18.38       14.48     20.33 o 
  -7   2  15      102.13      105.49     13.03 o 
  -6   2  15      967.33      889.14     26.70 o 
  -5   2  15      359.88      409.04     17.93 o 
  -4   2  15       43.61       40.01     10.24 o 
  -3   2  15      300.00      269.56     15.35 o 
  -2   2  15       10.02        1.49     14.92 o 
  -1   2  15      349.00      330.38     13.98 o 
   0   2  15       34.59        0.01     16.42 o 
   1   2  15      356.82      348.78     13.93 o 
   2   2  15       10.09        0.01     14.15 o 
   3   2  15      298.04      278.86     19.17 o 
   4   2  15       43.67       26.63     17.29 o 
   5   2  15      359.25      351.47     15.78 o 
   6   2  15      966.85      921.33     27.15 o 
   7   2  15      101.18      101.16     12.70 o 
   8   2  15       18.34        0.01     23.33 o 
   9   2  15       28.73       10.53     22.67 o 
  10   2  15       11.57       35.29     13.49 o 
  -9   3  15        0.39        0.02     19.03 o 
  -8   3  15       37.20       52.21     13.62 o 
  -7   3  15      100.54      123.10     13.80 o 
  -6   3  15       15.01       27.71     17.20 o 
  -5   3  15      119.35      172.74     13.01 o 
  -4   3  15        2.22       19.10      8.75 o 
  -3   3  15      490.74      510.41     17.96 o 
  -2   3  15      494.02      529.55     24.54 o 
  -1   3  15      328.95      306.27     13.99 o 
   0   3  15        2.66        0.00     91.69 o 
   1   3  15      335.59      336.84     14.60 o 
   2   3  15      490.36      493.34     16.48 o 
   3   3  15      488.34      499.25     17.48 o 
   4   3  15        1.94        9.62     14.45 o 
   5   3  15      115.33      126.86     12.88 o 
   6   3  15       15.25       25.66     17.25 o 
   7   3  15       98.67       86.23     22.82 o 
   8   3  15       37.69       56.67     11.36 o 
   9   3  15        0.37        0.01     21.42 o 
  -9   4  15        3.69       26.97     19.25 o 
  -8   4  15        8.87        0.01     21.38 o 
  -7   4  15      101.27      122.16     14.68 o 
  -6   4  15      234.91      249.84     18.94 o 
  -5   4  15      218.22      183.63     16.82 o 
  -4   4  15      485.93      470.53     20.09 o 
  -3   4  15      255.50      252.49     14.55 o 
  -2   4  15       10.57       23.69     15.26 o 
  -1   4  15      249.64      232.79     13.02 o 
   0   4  15        1.47        0.01     17.88 o 
   1   4  15      253.22      273.90     14.06 o 
   2   4  15       10.22        0.01     17.71 o 
   3   4  15      251.82      240.61     19.63 o 
   4   4  15      483.86      448.10     27.41 o 
   5   4  15      217.28      197.42     21.12 o 
   6   4  15      239.82      234.05     24.86 o 
   7   4  15      103.16       96.17     22.91 o 
   8   4  15        9.04        0.01     22.78 o 
   9   4  15        3.37        0.02     19.31 o 
  -9   5  15        8.81        0.01     22.96 o 
  -8   5  15       19.41       30.38     21.89 o 
  -7   5  15       58.77       76.65     22.76 o 
  -6   5  15        4.46       12.22     16.47 o 
  -5   5  15      350.53      399.97     19.53 o 
  -4   5  15      614.60      654.22     23.98 o 
  -3   5  15      172.70      205.43     14.74 o 
  -2   5  15      551.20      529.80     31.03 o 
  -1   5  15       16.17       20.83     16.56 o 
   0   5  15       46.67       28.47     18.55 o 
   1   5  15       15.53       15.84     17.41 o 
   2   5  15      557.16      542.64     28.03 o 
   3   5  15      174.25      189.94     22.38 o 
   4   5  15      610.20      582.72     30.22 o 
   5   5  15      346.39      368.57     26.34 o 
   6   5  15        4.46        0.01     20.60 o 
   7   5  15       59.48       79.49     13.54 o 
   8   5  15       19.18       41.85     11.77 o 
   9   5  15        8.90       11.45     11.49 o 
  -8   6  15       24.86       50.54     22.48 o 
  -7   6  15        7.27        0.01     21.53 o 
  -6   6  15        1.66        0.01     21.93 o 
  -5   6  15      326.47      194.86     32.90 o 
  -4   6  15        0.73        0.01     19.31 o 
  -3   6  15      261.46      297.24     16.64 o 
  -2   6  15      356.80      329.49     26.85 o 
  -1   6  15      601.51      561.38     20.79 o 
   0   6  15      618.08      661.33     23.48 o 
   1   6  15      593.16      549.86     22.21 o 
   2   6  15      359.28      401.83     24.98 o 
   3   6  15      264.61      261.41     24.85 o 
   4   6  15        0.65        9.93     17.55 o 
   5   6  15      327.34      339.21     25.43 o 
   6   6  15        1.48       18.20     19.72 o 
   7   6  15        6.76       24.23     18.42 o 
   8   6  15       24.62       10.20     24.29 o 
  -8   7  15       11.75        0.01     26.24 o 
  -7   7  15       47.05       42.17     25.54 o 
  -6   7  15        6.77        0.01     24.14 o 
  -5   7  15       24.24       13.92     22.92 o 
  -4   7  15       47.71       42.52     23.34 o 
  -3   7  15       55.99       49.19     20.74 o 
  -2   7  15       99.92       83.99     23.97 o 
  -1   7  15       26.17       39.75     20.23 o 
   0   7  15        1.93       15.12     18.85 o 
   1   7  15       27.30        6.68     20.99 o 
   2   7  15       99.26      102.42     13.22 o 
   3   7  15       57.82       40.23     20.23 o 
   4   7  15       48.82       68.21     21.70 o 
   5   7  15       24.75        0.01     23.33 o 
   6   7  15        6.54        0.01     22.18 o 
   7   7  15       47.69       20.36     25.18 o 
   8   7  15       11.91       25.76     22.23 o 
  -7   8  15       21.70        0.01     27.20 o 
  -6   8  15      124.76      151.64     17.17 o 
  -5   8  15       71.84       92.88     15.54 o 
  -4   8  15       27.81       13.45     23.62 o 
  -3   8  15       72.51       31.89     25.22 o 
  -2   8  15      194.57       92.56     30.23 o 
  -1   8  15      118.34      131.25     14.92 o 
   0   8  15      375.29      460.27     21.05 o 
   1   8  15      117.15      137.79     14.80 o 
   2   8  15      191.69      255.80     16.25 o 
   3   8  15       73.40       77.23     21.29 o 
   4   8  15       28.89       26.42     21.69 o 
   5   8  15       71.52       17.53     25.86 o 
   6   8  15      124.16      129.16     25.91 o 
   7   8  15       21.16        0.01     25.34 o 
  -6   9  15        1.76       10.47     22.60 o 
  -5   9  15       51.27       66.63     15.94 o 
  -4   9  15       40.87       45.76     15.98 o 
  -3   9  15       43.29       86.40     15.06 o 
  -2   9  15       27.80        0.01     24.67 o 
  -1   9  15       40.04        0.01     22.37 o 
   0   9  15       19.51       25.37     21.06 o 
   1   9  15       38.22       38.06     22.49 o 
   2   9  15       28.36       39.60     21.46 o 
   3   9  15       43.23        0.01     26.44 o 
   4   9  15       41.38       19.25     25.90 o 
   5   9  15       50.16       77.45     25.20 o 
   6   9  15        1.92       22.82     23.08 o 
  -5  10  15        7.29        0.01     25.67 o 
  -4  10  15       43.16       51.86     16.06 o 
  -3  10  15       34.35       29.85     26.46 o 
  -2  10  15        9.81       13.52     23.62 o 
  -1  10  15       31.20       41.00     23.31 o 
   0  10  15        1.42        0.01     24.02 o 
   1  10  15       31.21       18.01     23.80 o 
   2  10  15        9.31        0.01     26.31 o 
   3  10  15       32.34       25.40     24.26 o 
   4  10  15       41.51       57.79     24.66 o 
   5  10  15        7.25        0.01     25.40 o 
  -4  11  15        5.39        0.01     28.73 o 
  -3  11  15      103.38       99.67     31.88 o 
  -2  11  15       60.99        0.01     33.48 o 
  -1  11  15       39.95       63.00     25.43 o 
   0  11  15       23.84       10.11     27.02 o 
   1  11  15       38.94       45.46     27.37 o 
   2  11  15       62.16       48.48     28.22 o 
   3  11  15      104.03       89.95     30.85 o 
   4  11  15        5.30        0.01     28.30 o 
  -1  12  15        9.38        0.01     29.93 o 
   0  12  15       11.83       13.26     25.08 o 
   1  12  15        9.79        0.01     28.21 o 
   0   0  16     1372.58     1263.22     17.63 o 
   1   0  16      576.24      574.66     22.33 o 
   2   0  16       39.79       43.03      6.76 o 
   3   0  16        4.63        2.99     10.48 o 
   4   0  16      146.36      131.54     10.30 o 
   5   0  16      318.80      319.41     11.46 o 
   6   0  16       85.93       91.46      9.18 o 
   7   0  16      226.55      206.13     11.29 o 
   8   0  16        0.47        3.98     13.00 o 
   9   0  16       22.69       34.59     21.40 o 
  10   0  16       16.43       39.04     15.46 o 
 -10   1  16       11.03        0.78     23.82 o 
  -9   1  16       15.73       21.26     21.26 o 
  -8   1  16       11.02       27.03     17.76 o 
  -7   1  16       85.06       51.96     14.87 o 
  -6   1  16      300.53      304.46     17.71 o 
  -5   1  16       93.85       85.22     13.61 o 
  -4   1  16       89.42       94.22     11.07 o 
  -3   1  16      132.79      131.26     11.83 o 
  -2   1  16      505.35      605.82     18.54 o 
  -1   1  16      366.96      406.56     22.15 o 
   0   1  16      298.44      312.81     11.72 o 
   1   1  16      374.05      414.93     12.37 o 
   2   1  16      502.74      504.20     21.94 o 
   3   1  16      136.98      142.22     11.45 o 
   4   1  16       90.22      112.41     11.37 o 
   5   1  16       96.24       94.78     11.87 o 
   6   1  16      297.53      313.79     17.67 o 
   7   1  16       86.10      114.32     12.04 o 
   8   1  16       11.25        9.05     19.41 o 
  10   1  16       11.06        0.02     23.18 o 
  -9   2  16       13.80       47.25     13.11 o 
  -8   2  16      160.51      175.25     16.62 o 
  -7   2  16        5.98        0.01     18.38 o 
  -6   2  16       14.51        0.01     20.77 o 
  -5   2  16      192.97      200.20     14.92 o 
  -4   2  16      214.61      215.71     14.00 o 
  -3   2  16       44.83       27.78     15.20 o 
  -2   2  16      609.67      692.96     20.75 o 
  -1   2  16      207.59      204.41     13.68 o 
   0   2  16      132.45      107.45     11.85 o 
   1   2  16      211.53      232.89     12.91 o 
   2   2  16      612.50      596.78     25.11 o 
   3   2  16       45.14       23.17     15.46 o 
   4   2  16      210.10      207.66     20.92 o 
   5   2  16      195.24      203.21     22.30 o 
   6   2  16       14.49       20.53     18.47 o 
   7   2  16        5.42        0.01     19.00 o 
   8   2  16      160.28      165.79     15.12 o 
   9   2  16       13.73       16.98     21.95 o 
  -9   3  16       13.80        0.01     23.93 o 
  -8   3  16        1.98        0.67     19.67 o 
  -7   3  16      166.94      176.77     16.82 o 
  -6   3  16       70.33       84.70     13.22 o 
  -5   3  16      137.71      144.64     14.18 o 
  -4   3  16      117.91      124.22     15.63 o 
  -3   3  16       54.54       51.91      9.82 o 
  -2   3  16      150.86      137.89     19.76 o 
  -1   3  16      320.85      297.50     16.16 o 
   0   3  16     2937.84     3247.29     48.14 o 
   1   3  16      319.40      305.72     14.54 o 
   2   3  16      148.05      142.33     11.32 o 
   3   3  16       56.28       70.73     10.43 o 
   4   3  16      117.78       83.34     20.39 o 
   5   3  16      138.67      169.68     14.56 o 
   6   3  16       69.92       80.34     20.18 o 
   7   3  16      166.19      162.89     14.84 o 
   8   3  16        1.75        9.38     19.53 o 
   9   3  16       13.32       20.09     20.42 o 
  -9   4  16        6.31       26.27     21.03 o 
  -8   4  16        4.40       10.99     19.37 o 
  -7   4  16       20.35       28.97     20.27 o 
  -6   4  16       43.17       57.78     19.59 o 
  -5   4  16      117.66      110.58     13.38 o 
  -4   4  16       28.37       31.81     20.27 o 
  -3   4  16       31.80       18.19     18.65 o 
  -2   4  16      227.35      197.28     24.59 o 
  -1   4  16      556.29      535.02     18.24 o 
   0   4  16      254.93      203.71     20.15 o 
   1   4  16      556.31      489.51     19.30 o 
   2   4  16      219.51      239.12     20.20 o 
   3   4  16       31.68       40.08     17.86 o 
   4   4  16       28.27       34.13     18.12 o 
   5   4  16      117.81       66.05     22.50 o 
   6   4  16       42.85        3.74     21.76 o 
   7   4  16       19.42       36.38     18.75 o 
   8   4  16        4.67        0.01     19.65 o 
   9   4  16        6.31        6.41     20.38 o 
  -9   5  16       30.16       38.71     13.92 o 
  -8   5  16       15.31       13.54     20.89 o 
  -7   5  16       14.80       11.15     21.13 o 
  -6   5  16       31.33       21.17     21.00 o 
  -5   5  16      126.93      134.57     14.86 o 
  -4   5  16      575.26      571.87     25.74 o 
  -3   5  16      180.88      168.75     15.36 o 
  -2   5  16       61.41       39.93     20.88 o 
  -1   5  16      591.49      574.52     22.17 o 
   0   5  16       56.41       39.43     20.91 o 
   1   5  16      591.97      562.30     21.78 o 
   2   5  16       59.55       61.85     19.46 o 
   3   5  16      179.08      183.01     19.96 o 
   4   5  16      574.01      603.43     31.15 o 
   5   5  16      128.12      101.06     23.66 o 
   6   5  16       30.75       31.34     19.59 o 
   7   5  16       15.17        0.01     22.26 o 
   8   5  16       14.69       32.16     20.63 o 
   9   5  16       30.30       44.93     22.47 o 
  -8   6  16       11.54        9.67     22.48 o 
  -7   6  16       25.67       19.93     22.90 o 
  -6   6  16       13.84       11.48     21.43 o 
  -5   6  16        6.97        0.01     25.72 o 
  -4   6  16       34.59       31.39     21.73 o 
  -3   6  16       16.78       14.30     18.55 o 
  -2   6  16      589.99      530.48     33.18 o 
  -1   6  16      173.46      181.93     15.02 o 
   0   6  16      387.74      412.33     18.08 o 
   1   6  16      175.28      182.42     14.68 o 
   2   6  16      600.26      717.48     27.93 o 
   3   6  16       16.73        0.01     20.41 o 
   4   6  16       32.92        0.52     22.70 o 
   5   6  16        7.44        0.01     19.70 o 
   6   6  16       13.78       33.62     17.95 o 
   7   6  16       26.46       29.53     20.97 o 
   8   6  16       11.72       28.03     19.33 o 
  -8   7  16        5.83        0.01     24.53 o 
  -7   7  16        3.87        0.01     24.40 o 
  -6   7  16      157.33      151.48     28.80 o 
  -5   7  16       83.69       86.88     15.17 o 
  -4   7  16       70.01       85.93     13.34 o 
  -3   7  16       32.07       49.83     12.48 o 
  -2   7  16      142.22       67.55     26.04 o 
  -1   7  16      101.46       71.26     14.74 o 
   0   7  16      278.89      380.15     25.92 o 
   1   7  16      101.18      105.29     12.95 o 
   2   7  16      141.32      144.25     14.81 o 
   3   7  16       32.99       41.41     18.30 o 
   4   7  16       68.43       72.60     21.33 o 
   5   7  16       84.86       84.77     24.14 o 
   6   7  16      159.13      178.81     25.74 o 
   7   7  16        3.86        0.01     24.97 o 
   8   7  16        5.75        0.01     25.95 o 
  -7   8  16       49.77       42.21     27.83 o 
  -6   8  16        1.34        0.01     27.27 o 
  -5   8  16        2.05        0.01     24.15 o 
  -4   8  16      169.55      199.10     27.23 o 
  -3   8  16       49.97       56.98     25.14 o 
  -2   8  16      269.88      153.01     34.04 o 
  -1   8  16      104.60       92.42     13.28 o 
   0   8  16        5.24       10.21     20.09 o 
   1   8  16      107.74       89.59     16.54 o 
   2   8  16      270.14      287.99     26.94 o 
   3   8  16       49.91       53.44     14.90 o 
   4   8  16      170.51      170.26     27.19 o 
   5   8  16        1.86        3.13     20.89 o 
   6   8  16        1.31        0.01     24.28 o 
   7   8  16       50.02       30.17     26.50 o 
  -6   9  16        1.06       22.32     23.08 o 
  -5   9  16       22.84       40.51     14.72 o 
  -4   9  16       19.93       19.15     24.54 o 
  -3   9  16      183.76      192.63     17.88 o 
  -2   9  16       82.21        0.01     29.11 o 
  -1   9  16       22.05       10.93     22.20 o 
   0   9  16        2.29        0.01     21.39 o 
   1   9  16       22.23       32.41     19.32 o 
   2   9  16       83.03       74.84     25.64 o 
   3   9  16      178.92      226.34     28.25 o 
   4   9  16       20.09        0.01     25.48 o 
   5   9  16       23.12       69.81     20.30 o 
   6   9  16        0.89       13.53     24.24 o 
  -5  10  16       41.53       52.80     27.97 o 
  -4  10  16       36.36       10.34     28.75 o 
  -3  10  16       50.05       79.53     17.19 o 
  -2  10  16      120.48       10.48     31.90 o 
  -1  10  16       72.95        6.62     27.70 o 
   0  10  16       13.68       19.77     23.96 o 
   1  10  16       75.12       64.58     15.54 o 
   2  10  16      119.87      103.12     15.73 o 
   3  10  16       50.00       40.31     27.78 o 
   4  10  16       37.03       33.92     25.90 o 
   5  10  16       42.70       77.97     26.41 o 
  -3  11  16      137.76      204.35     31.78 o 
  -2  11  16       30.48        0.01     29.34 o 
  -1  11  16       48.12       24.52     25.64 o 
   0  11  16       38.97       58.39     25.76 o 
   1  11  16       49.09       49.64     26.08 o 
   2  11  16       30.22       27.11     26.58 o 
   3  11  16      135.83      131.92     33.16 o 
   1   0  17      140.66      136.55     15.20 o 
   2   0  17        0.92        0.01      9.64 o 
   3   0  17      910.08      902.97     19.41 o 
   4   0  17       62.25       65.03      9.17 o 
   5   0  17      179.47      217.58     10.63 o 
   6   0  17      195.60      202.51     11.07 o 
   7   0  17        0.24        0.02     13.54 o 
   8   0  17       33.79       54.36      8.87 o 
   9   0  17        4.90       20.41     19.94 o 
  -9   1  17       40.07       48.30     22.74 o 
  -8   1  17       11.54       30.02     16.94 o 
  -7   1  17       51.83       70.06     11.65 o 
  -6   1  17       19.26       12.77     19.17 o 
  -5   1  17      307.24      352.71     16.93 o 
  -4   1  17       46.03       48.19     10.25 o 
  -3   1  17       32.38       12.43     18.34 o 
  -2   1  17      100.11       94.92     12.05 o 
   0   1  17      277.80      302.97     11.92 o 
   1   1  17       11.20       14.08     12.72 o 
   2   1  17       98.29       43.63     18.23 o 
   3   1  17       32.99       22.00     16.21 o 
   4   1  17       44.93       39.77     16.76 o 
   5   1  17      304.21      273.35     16.60 o 
   6   1  17       20.19       21.13     17.25 o 
   7   1  17       54.03       75.17     12.26 o 
   8   1  17       11.70        0.01     21.58 o 
  -9   2  17       10.91        0.01     24.46 o 
  -8   2  17        0.06       37.16     19.17 o 
  -7   2  17        0.64        3.10     17.67 o 
  -6   2  17       63.91       45.79     18.75 o 
  -5   2  17      175.44      187.40     14.65 o 
  -4   2  17       28.62       31.51     16.37 o 
  -3   2  17       64.14       70.31     10.43 o 
  -2   2  17      295.28      281.75     16.06 o 
  -1   2  17      735.91      733.58     20.64 o 
   0   2  17      610.08      718.30     21.11 o 
   1   2  17      737.85      687.56     20.43 o 
   2   2  17      295.04      300.51     20.06 o 
   3   2  17       64.29       55.56     17.28 o 
   4   2  17       28.66       38.10      9.54 o 
   5   2  17      173.71      175.44     20.97 o 
   6   2  17       62.13       66.77     11.65 o 
   7   2  17        0.63        0.01     19.29 o 
   8   2  17        0.02        0.01     18.63 o 
   9   2  17       10.79        0.01     20.94 o 
  -9   3  17        1.18       32.42     19.56 o 
  -8   3  17       19.54       31.05     18.32 o 
  -7   3  17        6.08       36.55     11.43 o 
  -6   3  17       96.18      100.70     14.32 o 
  -5   3  17      123.15      108.80     12.77 o 
  -4   3  17      263.64      251.13     15.72 o 
  -3   3  17      372.12      371.23     17.28 o 
  -2   3  17      309.73      345.06     25.30 o 
  -1   3  17      556.09      525.13     19.05 o 
   0   3  17        0.79        0.01     25.76 o 
   1   3  17      552.26      567.67     26.70 o 
   2   3  17      315.20      349.44     22.74 o 
   3   3  17      368.51      316.41     15.84 o 
   4   3  17      258.16      273.85     14.64 o 
   5   3  17      123.49       82.59     12.69 o 
   6   3  17       95.69       87.09     20.49 o 
   7   3  17        5.63        0.01     21.26 o 
   8   3  17       19.32       25.26     19.21 o 
   9   3  17        1.16        0.01     22.45 o 
  -9   4  17       17.76       20.89     23.17 o 
  -8   4  17       13.10        1.42     23.35 o 
  -7   4  17       10.53        7.19     20.05 o 
  -6   4  17        3.15        1.81     18.68 o 
  -5   4  17       55.84       41.48     21.75 o 
  -4   4  17      418.20      383.48     18.87 o 
  -3   4  17      113.40      127.01     13.62 o 
  -2   4  17      531.34      563.13     29.03 o 
  -1   4  17      331.92      297.79     17.01 o 
   0   4  17      162.12      117.03     16.95 o 
   1   4  17      331.78      336.15     17.55 o 
   2   4  17      533.32      484.32     29.41 o 
   3   4  17      110.91      102.07     13.02 o 
   4   4  17      418.00      405.17     25.02 o 
   5   4  17       56.45       56.73     18.88 o 
   6   4  17        2.69        0.01     19.35 o 
   7   4  17       10.65        0.01     20.25 o 
   8   4  17       13.55       56.07     18.93 o 
   9   4  17       17.81       23.10     12.47 o 
  -8   5  17        6.09        0.01     23.35 o 
  -7   5  17       40.04       26.51     23.04 o 
  -6   5  17        9.04       16.98     18.84 o 
  -5   5  17      120.87      144.57     14.84 o 
  -4   5  17       31.34       31.96     19.67 o 
  -3   5  17       74.79       84.30     13.46 o 
  -2   5  17      161.65      160.44     23.77 o 
  -1   5  17     1210.44     1215.00     30.13 o 
   0   5  17       16.55       21.95     21.05 o 
   1   5  17     1209.97     1228.84     28.87 o 
   2   5  17      158.15      175.09     22.46 o 
   3   5  17       76.08       66.55     22.50 o 
   4   5  17       33.48        8.17     20.45 o 
   5   5  17      121.42      102.22     20.80 o 
   6   5  17        9.00        2.91     19.43 o 
   7   5  17       39.40       63.80     14.24 o 
   8   5  17        5.98       10.38     20.23 o 
  -8   6  17        3.77        5.37     22.32 o 
  -7   6  17        2.60        0.01     22.77 o 
  -6   6  17       21.82        0.01     23.48 o 
  -5   6  17       27.98        1.95     20.75 o 
  -4   6  17      206.47      249.52     25.09 o 
  -3   6  17       19.63        7.22     21.14 o 
  -2   6  17       12.19        0.01     20.05 o 
  -1   6  17      173.07      186.23     15.27 o 
   0   6  17      204.39      203.69     14.74 o 
   1   6  17      170.65      173.99     15.48 o 
   2   6  17       12.49       17.44     20.27 o 
   3   6  17       19.89       33.62     17.04 o 
   4   6  17      207.81      207.14     24.02 o 
   5   6  17       26.73       17.70     20.99 o 
   6   6  17       23.07       31.21     20.58 o 
   7   6  17        2.53        0.01     23.25 o 
   8   6  17        3.75        0.01     23.56 o 
  -7   7  17       17.04        0.01     25.24 o 
  -6   7  17        4.41        0.01     24.80 o 
  -4   7  17       59.79       61.78     13.87 o 
  -3   7  17       54.90       33.28     21.56 o 
  -2   7  17       39.24        7.97     23.64 o 
  -1   7  17      130.88       91.67     14.78 o 
   0   7  17       44.72       30.53     21.58 o 
   1   7  17      133.05      135.26     13.84 o 
   2   7  17       37.95       31.63     22.92 o 
   3   7  17       55.52       59.81     21.37 o 
   4   7  17       62.55       55.94     22.83 o 
   5   7  17       33.45       44.90     20.07 o 
   6   7  17        4.30        0.01     24.74 o 
   7   7  17       17.39       36.36     22.89 o 
  -6   8  17      107.10      143.54     18.30 o 
  -5   8  17       13.24        0.01     25.94 o 
  -4   8  17       46.80       57.51     15.54 o 
  -3   8  17       47.59       54.93     16.51 o 
  -2   8  17      251.23      158.66     31.35 o 
  -1   8  17       10.47       21.51     20.93 o 
   0   8  17       24.46       20.16     22.37 o 
   1   8  17       11.04       45.19     12.49 o 
   2   8  17      252.87      233.24     28.43 o 
   3   8  17       46.74       16.68     24.62 o 
   4   8  17       46.45       68.55     21.85 o 
   5   8  17       13.85        0.01     22.67 o 
   6   8  17      107.98       83.95     28.97 o 
  -5   9  17       12.96       30.55     23.56 o 
  -4   9  17      112.54      150.53     18.80 o 
  -3   9  17       76.89       14.42     28.56 o 
  -2   9  17       17.22        0.01     24.93 o 
  -1   9  17       43.52       43.48     24.24 o 
   0   9  17      224.97      263.58     19.59 o 
   1   9  17       41.95       39.77     23.97 o 
   2   9  17       17.11        0.01     27.50 o 
   3   9  17       77.19       71.31     25.54 o 
   4   9  17      114.28      126.10     28.00 o 
   5   9  17       12.73       10.39     24.74 o 
  -4  10  17        6.07       20.57     25.70 o 
  -3  10  17      122.11      146.29     20.64 o 
  -2  10  17       66.32        1.45     29.09 o 
  -1  10  17        8.14        0.01     25.18 o 
   0  10  17        6.01        0.01     25.70 o 
   1  10  17        8.60       15.94     23.51 o 
   2  10  17       65.20       12.20     28.67 o 
   3  10  17      125.03      216.50     26.72 o 
   4  10  17        5.97        0.01     24.68 o 
  -2  11  17       35.40       25.06     28.80 o 
  -1  11  17        7.15        9.67     26.54 o 
   0  11  17        4.46        0.01     25.50 o 
   1  11  17        7.17        0.01     26.30 o 
   2  11  17       34.99       60.29     26.93 o 
   0   0  18      382.88      391.15     11.41 o 
   1   0  18       15.01        0.01     15.54 o 
   2   0  18        0.44        0.01     10.46 o 
   3   0  18      156.14      133.18     11.01 o 
   4   0  18        1.48        0.01     11.61 o 
   5   0  18        0.15        5.71     12.99 o 
   6   0  18      637.24      626.55     17.63 o 
   7   0  18        2.66        5.36     12.77 o 
   8   0  18        3.63        2.37     13.58 o 
   9   0  18        8.22       15.83     21.33 o 
  -9   1  18        9.00       21.94     21.91 o 
  -8   1  18       53.19       38.76     23.94 o 
  -7   1  18       55.72       51.92     12.13 o 
  -6   1  18       37.30       75.77     11.29 o 
  -5   1  18       20.60       10.67     19.52 o 
  -4   1  18       17.94       12.40     14.83 o 
  -3   1  18      102.20      111.10     11.36 o 
  -2   1  18      379.75      424.08     17.48 o 
   0   1  18      381.11      389.34     13.70 o 
   1   1  18       90.68       74.84     10.35 o 
   2   1  18      377.77      396.58     22.20 o 
   3   1  18       98.65      116.47     11.89 o 
   4   1  18       18.08        0.01     16.86 o 
   5   1  18       19.23       27.90     17.87 o 
   6   1  18       37.87       20.49     17.29 o 
   7   1  18       54.83        6.50     23.16 o 
   8   1  18       54.37       45.12     13.10 o 
  -9   2  18        7.81        0.01     23.08 o 
  -8   2  18       19.10       39.41     13.41 o 
  -7   2  18       41.43       50.65     12.70 o 
  -6   2  18        5.88        0.01     19.75 o 
  -5   2  18      135.98      150.96     14.65 o 
  -4   2  18      463.68      477.28     21.02 o 
  -3   2  18       88.19       78.42     13.99 o 
  -2   2  18       40.30       32.16     18.13 o 
  -1   2  18      164.13      147.49     13.51 o 
   0   2  18        9.68        7.81     17.07 o 
   1   2  18      161.65      174.09     12.58 o 
   2   2  18       41.57       33.40     17.17 o 
   3   2  18       85.85       96.70     18.62 o 
   4   2  18      463.16      428.77     25.38 o 
   5   2  18      135.70      155.39     13.00 o 
   6   2  18        6.38        0.01     18.48 o 
   7   2  18       41.80       34.13     21.23 o 
   8   2  18       19.26       14.46     20.29 o 
   9   2  18        8.04       28.25     20.35 o 
  -9   3  18        7.53        0.01     23.13 o 
  -8   3  18        6.06       23.59     20.39 o 
  -7   3  18       88.91       87.73     14.90 o 
  -6   3  18       81.25       65.93     13.06 o 
  -5   3  18       87.14       67.55     14.57 o 
  -4   3  18       36.33       35.82     18.92 o 
  -3   3  18       98.02      107.63     12.86 o 
  -2   3  18      100.85       87.34     22.30 o 
  -1   3  18       61.87       69.04     11.55 o 
   0   3  18       72.64       20.01     19.59 o 
   1   3  18       60.97       61.22     19.14 o 
   2   3  18       97.38      112.50     12.95 o 
   3   3  18       97.47      108.21     19.99 o 
   4   3  18       35.70       32.81     19.01 o 
   5   3  18       84.75       58.29     20.50 o 
   6   3  18       80.18       39.86     21.83 o 
   7   3  18       89.39       84.06     14.36 o 
   8   3  18        5.68        0.01     22.07 o 
   9   3  18        7.61       35.42     18.34 o 
  -8   4  18       40.49       31.60     22.92 o 
  -7   4  18       38.16       18.33     24.07 o 
  -6   4  18       49.78       31.38     21.92 o 
  -5   4  18       23.49       20.27     19.59 o 
  -4   4  18       82.31       84.85     21.59 o 
  -3   4  18       79.47       65.93     12.37 o 
  -2   4  18      127.65      145.95     22.24 o 
  -1   4  18     1340.45     1307.63     31.73 o 
   0   4  18      122.77       14.74     28.01 o 
   1   4  18     1338.78     1319.80     30.09 o 
   2   4  18      131.02      162.41     20.75 o 
   3   4  18       82.02       70.27     19.11 o 
   4   4  18       84.98       80.46     21.11 o 
   5   4  18       23.73       16.73     19.84 o 
   6   4  18       51.03       59.23     20.95 o 
   7   4  18       37.79       18.97     21.36 o 
   8   4  18       40.58       41.44     23.62 o 
  -8   5  18       13.97       36.51     21.07 o 
  -7   5  18        1.17       23.96     19.35 o 
  -6   5  18       12.68        6.55     21.01 o 
  -5   5  18       25.26       27.87     20.60 o 
  -4   5  18       15.39        0.01     21.90 o 
  -3   5  18      220.42      218.16     16.93 o 
  -2   5  18      109.63       68.87     24.65 o 
  -1   5  18       43.05       16.18     21.83 o 
   0   5  18      606.67      658.51     32.72 o 
   1   5  18       41.96        5.26     23.62 o 
   2   5  18      108.42      124.53     13.56 o 
   3   5  18      219.59      199.08     25.62 o 
   4   5  18       15.27       18.17     19.00 o 
   5   5  18       25.86       10.73     21.57 o 
   6   5  18       12.83        0.01     20.85 o 
   7   5  18        1.10        0.01     20.59 o 
   8   5  18       14.20        0.01     24.22 o 
  -7   6  18       10.66        0.01     24.57 o 
  -6   6  18       18.61        8.24     23.92 o 
  -5   6  18       98.77       43.43     27.83 o 
  -4   6  18       31.02       70.25     19.98 o 
  -3   6  18      105.07       79.53     14.16 o 
  -2   6  18       21.15       45.58     19.43 o 
  -1   6  18       50.45       55.79     12.90 o 
   0   6  18       99.45      100.57     13.04 o 
   1   6  18       51.09        7.65     22.24 o 
   2   6  18       20.58       15.16     20.85 o 
   3   6  18      103.05       78.53     23.32 o 
   4   6  18       29.74       35.57     20.31 o 
   5   6  18       98.23      104.08     23.22 o 
   6   6  18       18.55       21.60     22.85 o 
   7   6  18       10.18        7.55     20.40 o 
  -7   7  18       11.77       36.33     23.40 o 
  -6   7  18       38.36       32.63     24.96 o 
  -4   7  18       30.12       24.28     23.02 o 
  -3   7  18       38.19       24.02     14.38 o 
  -2   7  18      111.79       80.35     25.15 o 
  -1   7  18       44.47       51.13     12.27 o 
   0   7  18      189.65      219.42     27.91 o 
   1   7  18       43.10       49.63     11.67 o 
   2   7  18      113.95      109.26     15.72 o 
   3   7  18       38.75       20.23     21.96 o 
   4   7  18       30.73       31.23     21.75 o 
   5   7  18        9.99        0.01     24.44 o 
   6   7  18       39.03       38.87     22.90 o 
   7   7  18       11.96        0.01     27.38 o 
  -6   8  18       26.28       47.67     22.70 o 
  -5   8  18       22.62       14.41     23.90 o 
  -4   8  18       34.82       10.92     26.58 o 
  -3   8  18       25.30       17.88     23.20 o 
  -2   8  18       54.86       14.73     26.67 o 
  -1   8  18       60.20       54.10     14.40 o 
   0   8  18       68.20       67.45     15.39 o 
   1   8  18       60.41       51.42     12.96 o 
   2   8  18       54.80       42.80     25.66 o 
   3   8  18       25.61       21.06     22.28 o 
   4   8  18       35.94       28.20     25.43 o 
   5   8  18       22.13        0.01     24.86 o 
   6   8  18       25.80       32.71     22.89 o 
  -5   9  18        8.79        0.01     25.60 o 
  -4   9  18       17.28       13.90     23.24 o 
  -3   9  18       32.67       21.37     27.03 o 
  -2   9  18       69.97       53.88     27.17 o 
  -1   9  18       73.13       75.49     15.58 o 
   0   9  18        7.50        0.01     25.32 o 
   1   9  18       72.42       92.53     14.82 o 
   2   9  18       70.10       73.42     25.36 o 
   3   9  18       32.31       35.30     25.21 o 
   4   9  18       16.86        0.01     26.89 o 
   5   9  18        8.97       17.90     23.48 o 
  -3  10  18       16.27        0.01     31.13 o 
  -2  10  18        3.11        0.01     26.12 o 
  -1  10  18       48.41       56.79     14.47 o 
   0  10  18      115.14      163.29     19.85 o 
   1  10  18       47.44       63.98     15.70 o 
   2  10  18        2.96        0.01     24.26 o 
   3  10  18       16.40        0.01     27.95 o 
   0  11  18       48.41       96.69     16.29 o 
   1   0  19        4.03        0.01     15.52 o 
   2   0  19       22.57       34.48      8.25 o 
   3   0  19        6.28        0.01     11.75 o 
   4   0  19      174.26      164.21      9.94 o 
   5   0  19      340.70      297.92     14.16 o 
   6   0  19        0.70        0.01     14.07 o 
   7   0  19       13.86       11.13     14.10 o 
   8   0  19        0.11        1.40     14.08 o 
   9   0  19        3.40        3.90     22.25 o 
  -9   1  19        6.89       29.73     21.96 o 
  -8   1  19        8.59        9.34     22.06 o 
  -7   1  19       37.71        5.32     22.20 o 
  -6   1  19        6.43        0.01     19.39 o 
  -5   1  19       59.31       69.91     11.31 o 
  -4   1  19       19.55       36.14     16.05 o 
  -3   1  19        6.68        0.01     17.81 o 
  -2   1  19       86.30       89.53     12.07 o 
   0   1  19      152.24      148.15      9.10 o 
   1   1  19      323.84      300.36     15.00 o 
   2   1  19       86.09       56.68     17.66 o 
   3   1  19        6.12        0.01     17.83 o 
   4   1  19       19.57       15.78     16.45 o 
   5   1  19       58.55       69.44     12.44 o 
   6   1  19        6.52       28.79     15.97 o 
   7   1  19       38.35       35.66     19.62 o 
   8   1  19        8.35        0.01     21.64 o 
  -8   2  19       36.67       23.98     21.10 o 
  -7   2  19       26.41        0.01     23.12 o 
  -6   2  19       49.00       44.34     13.71 o 
  -5   2  19       47.11       37.61     19.79 o 
  -4   2  19        6.19        2.13     18.21 o 
  -3   2  19        7.40        7.14     17.31 o 
  -2   2  19      220.10      271.21     16.08 o 
  -1   2  19      133.71      114.47     12.80 o 
   0   2  19        5.34        0.01     17.22 o 
   1   2  19      130.87      143.18     18.13 o 
   2   2  19      216.15      244.72     15.26 o 
   3   2  19        7.61       15.72     15.01 o 
   4   2  19        6.02       13.04     16.90 o 
   5   2  19       48.65       34.58     20.43 o 
   6   2  19       48.78       60.13     19.46 o 
   7   2  19       27.49        0.01     22.18 o 
   8   2  19       36.79        6.82     24.31 o 
  -8   3  19       11.21        0.01     23.94 o 
  -7   3  19        0.67        0.01     22.04 o 
  -6   3  19       45.95        3.16     23.82 o 
  -5   3  19       84.83       75.42     15.08 o 
  -4   3  19      118.36      119.86     14.72 o 
  -3   3  19      152.23      195.01     16.01 o 
  -2   3  19      370.41      369.90     28.44 o 
  -1   3  19       99.92       85.70     11.97 o 
   0   3  19        0.10        0.01     18.19 o 
   1   3  19      100.18       98.48     19.78 o 
   2   3  19      367.58      355.20     25.89 o 
   3   3  19      153.86      178.14     14.12 o 
   4   3  19      117.53       98.99     20.83 o 
   5   3  19       86.27       52.94     22.81 o 
   6   3  19       46.20       38.71     20.87 o 
   7   3  19        0.62       11.47     19.31 o 
   8   3  19       11.16        0.01     23.98 o 
  -8   4  19       13.09       12.93     22.66 o 
  -7   4  19      131.15      140.40     18.33 o 
  -6   4  19        8.43        0.01     21.71 o 
  -5   4  19        5.95        0.61     19.64 o 
  -4   4  19       34.91       24.41     19.77 o 
  -3   4  19      136.27      106.25     15.39 o 
  -2   4  19      147.55      171.44     24.04 o 
  -1   4  19      156.13      158.32     14.75 o 
   0   4  19       81.56        0.01     32.22 o 
   1   4  19      159.05      156.97     14.52 o 
   2   4  19      150.40      174.09     23.08 o 
   3   4  19      136.21      127.17     22.60 o 
   4   4  19       34.26       25.14     19.34 o 
   5   4  19        5.57        3.96     18.63 o 
   6   4  19        8.38        4.84     19.41 o 
   7   4  19      130.92      102.76     15.96 o 
   8   4  19       13.51       11.45     21.65 o 
  -7   5  19       57.53       58.49     26.46 o 
  -6   5  19       28.77       10.89     25.44 o 
  -5   5  19      172.88      185.20     16.57 o 
  -4   5  19       64.03       50.54     22.04 o 
  -3   5  19       19.47       18.39     20.66 o 
  -2   5  19      247.59      239.02     27.50 o 
  -1   5  19      398.71      434.42     20.39 o 
   0   5  19      301.19      365.94     27.67 o 
   1   5  19      398.47      428.25     20.47 o 
   2   5  19      247.10      237.17     26.29 o 
   3   5  19       20.83        2.15     21.21 o 
   4   5  19       64.05       71.68     20.41 o 
   5   5  19      173.86      113.81     26.33 o 
   6   5  19       27.94       30.24     20.59 o 
   7   5  19       57.69       74.22     17.17 o 
  -7   6  19       20.53        0.01     26.41 o 
  -6   6  19       25.48       14.98     23.35 o 
  -5   6  19       28.31       53.58     22.70 o 
  -4   6  19       32.04       33.87     20.27 o 
  -3   6  19      437.64      467.15     21.73 o 
  -2   6  19       42.90        2.33     23.50 o 
  -1   6  19       67.63       58.18     12.94 o 
   0   6  19       94.00      108.26     14.47 o 
   1   6  19       64.28       69.73     12.98 o 
   2   6  19       43.10       29.65     21.85 o 
   3   6  19      438.64      428.15     30.62 o 
   4   6  19       31.24       31.26     21.86 o 
   5   6  19       29.14       19.21     23.52 o 
   6   6  19       25.40        0.01     24.23 o 
   7   6  19       19.71        0.01     24.59 o 
  -6   7  19       25.54       48.84     21.05 o 
  -4   7  19       39.58       13.30     25.68 o 
  -3   7  19       24.48       58.81     12.54 o 
  -2   7  19      220.93      107.03     32.64 o 
  -1   7  19        2.23        0.01     21.79 o 
   0   7  19        2.69        0.01     20.30 o 
   1   7  19        2.14        4.00     20.60 o 
   2   7  19      221.93      168.71     28.45 o 
   3   7  19       25.18       24.13     22.97 o 
   4   7  19       38.97       35.65     23.96 o 
   5   7  19       69.03       48.45     24.96 o 
   6   7  19       26.10       11.11     23.92 o 
  -5   8  19       22.12       66.64     14.36 o 
  -4   8  19       15.73        0.01     24.86 o 
  -3   8  19        3.97        0.01     22.88 o 
  -2   8  19        9.72        0.01     24.57 o 
  -1   8  19       63.30       39.81     24.25 o 
   0   8  19      195.87      253.35     17.47 o 
   1   8  19       64.71       46.63     24.59 o 
   2   8  19        9.97        0.01     24.26 o 
   3   8  19        4.02        9.02     21.31 o 
   4   8  19       16.40       30.61     22.33 o 
   5   8  19       22.13       22.23     24.39 o 
  -4   9  19       15.93        3.03     25.64 o 
  -3   9  19       38.94       54.46     15.74 o 
  -2   9  19       55.49       32.28     27.92 o 
  -1   9  19       18.17       25.16     21.48 o 
   0   9  19       18.25       42.58     14.06 o 
   1   9  19       17.82        0.01     25.00 o 
   2   9  19       55.14       54.66     26.06 o 
   3   9  19       37.77       52.41     15.70 o 
   4   9  19       16.34        5.70     24.10 o 
  -3  10  19       29.98        0.01     30.28 o 
  -2  10  19       11.56        6.96     26.22 o 
  -1  10  19       17.71       47.03     14.23 o 
   0  10  19       12.13       34.69     25.91 o 
   1  10  19       17.46        6.40     25.96 o 
   2  10  19       12.40        0.01     26.58 o 
   3  10  19       30.31       16.32     28.36 o 
   0   0  20      177.87      182.97     10.33 o 
   1   0  20       85.47      112.58     17.65 o 
   2   0  20      181.26      194.25     11.58 o 
   3   0  20        1.81        0.01     11.93 o 
   4   0  20       16.36        8.46     13.15 o 
   5   0  20        4.29       15.84     11.90 o 
   6   0  20       23.55       20.39     13.93 o 
   7   0  20       58.29       65.52     13.38 o 
   8   0  20        5.46       17.93     14.29 o 
  -8   1  20        6.70        8.21     21.38 o 
  -7   1  20       20.01       26.30     20.51 o 
  -6   1  20       54.71       58.75     13.97 o 
  -5   1  20      140.02      159.29     14.34 o 
  -4   1  20       20.57        0.01     18.15 o 
  -3   1  20        3.56        0.01     17.48 o 
  -2   1  20       45.65       64.98     10.83 o 
   0   1  20       24.31       17.07     12.73 o 
   1   1  20       44.01       31.47      9.66 o 
   2   1  20       47.50       21.82     19.19 o 
   3   1  20        3.36        0.01     16.66 o 
   4   1  20       21.68        0.01     19.83 o 
   5   1  20      141.44      116.18     21.75 o 
   6   1  20       54.04       69.70     18.57 o 
   7   1  20       20.12       23.08     20.53 o 
   8   1  20        6.62       11.89     21.53 o 
  -8   2  20       14.46       60.35     20.93 o 
  -7   2  20       53.47       47.57     21.43 o 
  -6   2  20       20.28       35.56     18.35 o 
  -5   2  20        0.88       16.16     17.62 o 
  -4   2  20       38.95       35.85      9.27 o 
  -3   2  20       52.27       74.42     11.36 o 
  -2   2  20       88.96       55.75     21.63 o 
  -1   2  20       51.78       24.58     20.57 o 
   0   2  20      298.72      303.36     16.57 o 
   1   2  20       50.91       21.21     20.25 o 
   2   2  20       86.96       71.49     19.96 o 
   3   2  20       52.80       52.93     19.03 o 
   4   2  20       38.64       46.52     18.07 o 
   5   2  20        0.79        0.01     19.50 o 
   6   2  20       20.95        0.01     20.12 o 
   7   2  20       53.41        1.30     22.81 o 
   8   2  20       14.39        1.42     23.61 o 
  -8   3  20        9.17        0.01     24.66 o 
  -7   3  20       26.60       68.53     21.49 o 
  -6   3  20       32.99       24.48     21.81 o 
  -5   3  20       34.09       53.84     12.81 o 
  -4   3  20       65.13       46.01     21.75 o 
  -3   3  20       90.71      104.85     13.26 o 
  -2   3  20        1.26        0.01     19.79 o 
  -1   3  20       54.97       35.80     18.94 o 
   0   3  20        3.50       16.82     16.04 o 
   1   3  20       52.86       67.05     17.97 o 
   2   3  20        1.50        0.01     19.46 o 
   3   3  20       91.62       59.09     21.39 o 
   4   3  20       63.33       61.32     19.89 o 
   5   3  20       33.60       38.34     18.87 o 
   6   3  20       33.07        0.01     22.83 o 
   7   3  20       26.54       47.30     11.66 o 
   8   3  20        8.89       14.43     21.52 o 
  -7   4  20       41.58       56.45     22.91 o 
  -6   4  20       49.70        1.37     26.46 o 
  -5   4  20       30.70       10.78     21.30 o 
  -4   4  20       33.28       47.47     12.13 o 
  -3   4  20      113.82      148.15     14.27 o 
  -2   4  20      447.31      434.15     31.65 o 
  -1   4  20       21.32       36.80     10.13 o 
   0   4  20      159.29        0.01     42.90 o 
   1   4  20       22.04       28.33     18.77 o 
   2   4  20      450.25      460.35     28.73 o 
   3   4  20      111.17      110.83     21.83 o 
   4   4  20       33.20       24.72     18.32 o 
   5   4  20       31.16       24.24     20.83 o 
   6   4  20       49.60       26.52     23.05 o 
   7   4  20       41.70       47.13     24.04 o 
  -7   5  20       44.14       32.64     28.33 o 
  -6   5  20       40.60       57.98     12.93 o 
  -5   5  20       14.54        0.01     23.18 o 
  -4   5  20       92.32       67.26     26.34 o 
  -3   5  20       81.23       63.38     22.79 o 
  -2   5  20      249.90      249.27     30.45 o 
  -1   5  20      578.68      619.28     23.32 o 
   0   5  20       37.58        0.01     26.35 o 
   1   5  20      583.13      582.13     24.76 o 
   2   5  20      249.74      299.68     25.34 o 
   3   5  20       80.51       47.88     23.06 o 
   4   5  20       93.29       82.13     23.76 o 
   5   5  20       13.94        0.01     22.76 o 
   6   5  20       40.66       30.83     22.30 o 
   7   5  20       44.39       30.43     25.24 o 
  -6   6  20        3.19       11.86     22.44 o 
  -4   6  20       15.10       30.14     20.15 o 
  -3   6  20       32.48       11.47     25.06 o 
  -2   6  20      220.10      206.21     27.69 o 
  -1   6  20       48.59       22.54     22.22 o 
   0   6  20       42.42       50.19     21.38 o 
   1   6  20       49.79        6.19     23.54 o 
   2   6  20      218.23      200.99     26.70 o 
   3   6  20       30.50       10.09     23.36 o 
   4   6  20       14.99       26.50     20.37 o 
   5   6  20      117.46       98.77     26.00 o 
   6   6  20        3.47        0.01     22.38 o 
  -6   7  20       22.71       28.05     23.83 o 
  -4   7  20       15.26       10.39     23.24 o 
  -3   7  20       11.50        8.11     23.82 o 
  -2   7  20       10.30        0.01     22.98 o 
  -1   7  20        9.80        0.01     22.80 o 
   0   7  20        8.02        0.01     23.64 o 
   1   7  20       10.52       23.95     21.08 o 
   2   7  20       10.64        0.01     24.54 o 
   3   7  20       11.61        0.01     25.08 o 
   4   7  20       15.18        0.01     24.10 o 
   5   7  20       43.45       20.41     26.87 o 
   6   7  20       22.94        8.64     24.12 o 
  -5   8  20        6.01       20.90     23.18 o 
  -4   8  20        7.08        0.01     25.38 o 
  -3   8  20       75.47       76.73     27.37 o 
  -2   8  20       13.58       12.52     23.35 o 
  -1   8  20        9.40        0.66     22.55 o 
   0   8  20        1.87        0.01     25.01 o 
   1   8  20        9.23        3.20     22.22 o 
   2   8  20       13.46        0.01     26.18 o 
   3   8  20       76.34       79.78     26.72 o 
   4   8  20        6.91        0.01     23.94 o 
   5   8  20        5.79       12.24     22.16 o 
  -4   9  20       15.08       19.63     25.02 o 
  -3   9  20        1.30        0.01     24.48 o 
  -2   9  20       12.49       35.86     16.40 o 
  -1   9  20       56.45       69.81     14.26 o 
   0   9  20       63.65       79.14     15.71 o 
   1   9  20       57.15       84.18     15.34 o 
   2   9  20       12.56        0.01     24.49 o 
   3   9  20        1.35        2.87     25.48 o 
   4   9  20       15.62        0.01     25.84 o 
  -1  10  20       33.83       45.63     16.88 o 
   0  10  20        7.91        0.01     27.73 o 
   1  10  20       33.74       74.40     14.32 o 
   1   0  21       37.76        0.01     21.84 o 
   2   0  21        7.71       13.84      8.15 o 
   3   0  21       80.25       60.18     11.16 o 
   4   0  21      311.88      270.02     15.68 o 
   5   0  21        5.44       14.14      9.67 o 
   6   0  21       23.22        0.02     15.54 o 
   7   0  21        5.64       19.38     13.76 o 
   8   0  21       13.01        0.02     16.44 o 
  -8   1  21       19.92       27.20     13.63 o 
  -7   1  21        1.64        0.01     22.66 o 
  -6   1  21        5.87        0.01     21.87 o 
  -5   1  21       78.42      103.82     13.35 o 
  -4   1  21       54.24       46.63     21.57 o 
  -3   1  21       32.74       50.47     20.14 o 
  -2   1  21       29.93       32.38     18.62 o 
   0   1  21        4.87       13.82      8.49 o 
   1   1  21      287.90      299.95     25.88 o 
   2   1  21       31.28        0.01     19.71 o 
   3   1  21       32.12       43.54     18.11 o 
   4   1  21       54.04        0.55     22.30 o 
   5   1  21       78.34        0.01     25.79 o 
   6   1  21        5.96        0.01     20.22 o 
   7   1  21        1.50        0.01     20.41 o 
   8   1  21       19.89        0.01     24.44 o 
  -8   2  21        8.98        8.61     24.40 o 
  -7   2  21       49.69       58.25     14.20 o 
  -6   2  21       28.22        8.79     22.96 o 
  -5   2  21       66.78      106.18     14.10 o 
  -4   2  21        2.85        0.01     20.55 o 
  -3   2  21       39.07        0.01     23.04 o 
  -2   2  21       58.76       77.04     12.11 o 
  -1   2  21      403.78      416.17     21.01 o 
   0   2  21       19.09       29.21     18.18 o 
   1   2  21      400.95      382.37     30.83 o 
   2   2  21       60.01       72.70     17.89 o 
   3   2  21       40.14       50.09     18.94 o 
   4   2  21        2.47        0.01     18.36 o 
   5   2  21       66.53       93.21     19.08 o 
   6   2  21       29.15       17.54     20.28 o 
   7   2  21       49.85       27.08     24.41 o 
   8   2  21        9.00        6.61     22.52 o 
  -7   3  21        6.59        0.01     24.40 o 
  -6   3  21        1.95        0.01     20.19 o 
  -5   3  21       49.16       57.07     12.70 o 
  -4   3  21       94.87       90.14     23.42 o 
  -3   3  21       12.58       15.80     19.73 o 
  -2   3  21       67.25       51.86     22.04 o 
  -1   3  21       58.32       47.54     12.09 o 
   0   3  21       13.10        0.01     20.81 o 
   1   3  21       56.94       39.13     19.23 o 
   2   3  21       65.12       52.10     21.43 o 
   3   3  21       11.77        0.01     20.29 o 
   4   3  21       95.44       70.78     23.00 o 
   5   3  21       49.09       25.80     21.66 o 
   6   3  21        2.03        0.01     21.73 o 
   7   3  21        6.75       14.50     21.96 o 
  -7   4  21       16.84       25.15     23.65 o 
  -6   4  21      120.40      173.32     18.47 o 
  -5   4  21        5.92       25.23     19.67 o 
  -4   4  21       10.53        0.01     21.83 o 
  -3   4  21      189.56      191.03     17.97 o 
  -2   4  21       24.69       35.42     22.26 o 
  -1   4  21       71.10       84.22     12.38 o 
   0   4  21      601.34      658.58     24.12 o 
   1   4  21       72.07       68.43     21.17 o 
   2   4  21       25.22        5.46     22.46 o 
   3   4  21      189.81      208.98     23.68 o 
   4   4  21       10.35       18.28     19.39 o 
   5   4  21        5.72        0.01     22.94 o 
   6   4  21      119.96      105.41     26.60 o 
   7   4  21       17.58       22.02     23.02 o 
  -7   5  21       13.46       12.60     25.36 o 
  -6   5  21       15.89        0.01     25.68 o 
  -5   5  21       35.54       49.17     14.96 o 
  -4   5  21        6.17        4.57     22.38 o 
  -3   5  21       18.20        0.01     26.44 o 
  -2   5  21        5.49        0.01     23.66 o 
  -1   5  21        6.26        4.60     20.21 o 
   0   5  21       88.96       27.19     27.62 o 
   1   5  21        6.25       29.68     19.09 o 
   2   5  21        4.92       14.30     20.50 o 
   3   5  21       17.48       31.94     20.18 o 
   4   5  21        6.19        0.61     21.03 o 
   5   5  21       35.83       55.31     21.68 o 
   6   5  21       15.91       23.77     15.04 o 
   7   5  21       13.25        0.01     23.74 o 
  -6   6  21        0.10        0.01     27.59 o 
  -4   6  21       58.35       38.33     24.83 o 
  -3   6  21       43.94       61.26     13.92 o 
  -2   6  21       92.59       83.43     24.94 o 
  -1   6  21       84.65       80.36     13.19 o 
   0   6  21       10.27        0.01     22.37 o 
   1   6  21       82.58       85.04     23.06 o 
   2   6  21       92.76       71.87     24.75 o 
   3   6  21       44.71       16.79     23.82 o 
   4   6  21       58.76       48.28     24.55 o 
   5   6  21        9.03       13.45     20.73 o 
   6   6  21        0.06        4.99     22.15 o 
  -4   7  21       10.49       25.28     22.08 o 
  -3   7  21       86.52      108.15     17.57 o 
  -2   7  21       32.21        9.52     23.70 o 
  -1   7  21       18.57       42.96     11.43 o 
   0   7  21      103.69      154.17     25.54 o 
   1   7  21       18.40        5.02     23.09 o 
   2   7  21       32.42        0.64     22.19 o 
   3   7  21       87.77       88.75     25.84 o 
   4   7  21       10.27        0.01     24.88 o 
   5   7  21       18.43       21.93     24.82 o 
  -4   8  21        6.93       16.08     23.23 o 
  -3   8  21       11.79        0.01     27.65 o 
  -2   8  21       43.57        0.01     29.29 o 
  -1   8  21       29.53       37.11     22.52 o 
   0   8  21       64.38      102.22     15.56 o 
   1   8  21       29.86       40.05     23.41 o 
   2   8  21       42.76       30.01     23.16 o 
   3   8  21       12.12        0.01     23.14 o 
   4   8  21        6.89        0.01     24.22 o 
  -2   9  21        2.61        0.01     26.18 o 
  -1   9  21       10.84       11.03     24.33 o 
   0   9  21       34.08       12.06     27.35 o 
   1   9  21       10.82       41.40     21.03 o 
   2   9  21        2.44       12.38     23.79 o 
   0   0  22       68.98       85.59     10.57 o 
   1   0  22       62.75       77.66     12.15 o 
   2   0  22        1.39        0.01     13.55 o 
   3   0  22      317.05      322.11     15.62 o 
   4   0  22        0.44        0.02     13.13 o 
   5   0  22       12.79       36.25      9.78 o 
   6   0  22        2.82       22.78     12.72 o 
   7   0  22        4.14       17.12      9.31 o 
  -7   1  22       27.90        0.01     26.71 o 
  -6   1  22       28.71       13.94     21.82 o 
  -5   1  22        2.19        0.01     21.09 o 
  -4   1  22       56.36       91.52     12.33 o 
  -3   1  22       94.95      125.58     14.61 o 
  -2   1  22       40.52       24.18     20.77 o 
   0   1  22       13.47       15.46     12.54 o 
   1   1  22       85.85       73.07     22.26 o 
   2   1  22       40.16       41.07     18.14 o 
   3   1  22       93.44       95.37     22.26 o 
   4   1  22       57.55       44.55     20.92 o 
   5   1  22        2.14        5.47     18.32 o 
   6   1  22       27.83       43.98     18.15 o 
   7   1  22       27.77       26.02     15.01 o 
  -7   2  22       24.14       27.10     14.94 o 
  -6   2  22       15.16        0.01     20.41 o 
  -5   2  22       17.08       26.37     19.89 o 
  -4   2  22       21.51       22.38     19.32 o 
  -3   2  22       90.92      101.02     13.88 o 
  -2   2  22       12.34        0.01     20.60 o 
  -1   2  22      388.46      411.27     19.77 o 
   0   2  22        6.21        6.83     18.06 o 
   1   2  22      386.71      399.53     27.89 o 
   2   2  22       11.87       20.05     18.59 o 
   3   2  22       90.28       79.89     20.84 o 
   4   2  22       22.29       18.76     20.07 o 
   5   2  22       17.53        4.31     20.00 o 
   6   2  22       15.22       13.75     18.53 o 
   7   2  22       23.37        0.01     24.40 o 
  -7   3  22       52.00       70.43     15.25 o 
  -6   3  22        1.50        0.01     21.61 o 
  -5   3  22       32.66       36.18     14.61 o 
  -4   3  22       30.30       43.48     11.27 o 
  -3   3  22       19.25       19.75     20.01 o 
  -2   3  22       98.24       93.68     24.22 o 
  -1   3  22      104.11      123.74     14.55 o 
   0   3  22      147.27      172.01     16.40 o 
   1   3  22      103.84      133.65     14.02 o 
   2   3  22       99.27       98.98     23.18 o 
   3   3  22       19.99        9.81     19.36 o 
   4   3  22       29.65        0.01     22.81 o 
   5   3  22       32.57       30.81     21.95 o 
   6   3  22        1.71       22.72     19.76 o 
   7   3  22       51.31       83.39     23.58 o 
  -6   4  22       53.11       66.11     14.20 o 
  -5   4  22       32.22        2.09     25.54 o 
  -4   4  22        6.49        0.01     21.85 o 
  -3   4  22       48.73       61.28     22.44 o 
  -2   4  22      164.65      169.53     28.49 o 
  -1   4  22        4.45        0.01     22.49 o 
   0   4  22        4.55        0.01     25.72 o 
   1   4  22        4.50       37.42     11.24 o 
   2   4  22      163.12      183.73     26.14 o 
   3   4  22       49.29       65.25     12.40 o 
   4   4  22        5.94       26.61     18.39 o 
   5   4  22       32.55       10.36     22.02 o 
   6   4  22       53.20       47.41     23.59 o 
  -6   5  22        6.67        0.01     25.41 o 
  -5   5  22       66.92       64.14     25.26 o 
  -4   5  22       13.15       11.61     22.31 o 
  -3   5  22       31.45        0.01     25.70 o 
  -2   5  22       51.46       46.02     23.59 o 
  -1   5  22       61.09       75.59     12.62 o 
   0   5  22       79.49        0.01     30.33 o 
   1   5  22       61.99       28.88     22.04 o 
   2   5  22       51.59       59.53     23.36 o 
   3   5  22       30.74       32.28     21.70 o 
   4   5  22       13.53        6.44     22.10 o 
   5   5  22       67.01       54.40     25.94 o 
   6   5  22        6.68        0.71     22.04 o 
  -4   6  22        3.24       22.88     21.47 o 
  -3   6  22        0.68       11.87     20.79 o 
  -2   6  22       22.96       16.82     23.55 o 
  -1   6  22       20.86        0.01     22.58 o 
   0   6  22        8.04        9.83     20.63 o 
   1   6  22       20.83        0.01     22.79 o 
   2   6  22       24.27        0.01     23.42 o 
   3   6  22        0.74        0.01     21.93 o 
   4   6  22        3.54       32.28     20.71 o 
   5   6  22        1.84        0.01     23.13 o 
  -4   7  22        5.97        3.76     24.78 o 
  -3   7  22        6.86        0.01     24.20 o 
  -2   7  22        2.82       24.17     20.66 o 
  -1   7  22       21.58        2.70     23.37 o 
   0   7  22       53.19       55.79     14.32 o 
   1   7  22       22.02       30.15     22.86 o 
   2   7  22        2.87       20.74     20.74 o 
   3   7  22        6.59       41.17     20.59 o 
   4   7  22        6.33        0.01     22.43 o 
  -3   8  22       13.60       24.08     24.08 o 
  -2   8  22        9.78        0.01     26.91 o 
  -1   8  22       87.99       70.35     16.39 o 
   0   8  22       14.74       15.92     23.59 o 
   1   8  22       88.81       84.94     27.78 o 
   2   8  22       10.38       36.25     22.26 o 
   3   8  22       13.70       27.60     24.29 o 
   0   9  22       14.79       40.58     23.85 o 
   1   9  22        5.91       40.08     21.43 o 
   1   0  23      113.97      116.11     22.56 o 
   2   0  23       76.42       68.14     12.70 o 
   3   0  23      123.05      113.28     12.95 o 
   4   0  23       15.59       26.77     14.30 o 
   5   0  23        0.00        0.02     15.84 o 
   6   0  23        1.32        0.02     15.34 o 
   7   0  23        9.41       19.31     15.20 o 
  -7   1  23       18.86       28.78     14.04 o 
  -6   1  23       20.27        9.47     21.28 o 
  -5   1  23       24.14       21.84     20.15 o 
  -4   1  23        9.62        0.01     22.01 o 
  -3   1  23       72.15       97.18     14.86 o 
  -2   1  23        7.20        0.01     23.75 o 
   0   1  23       12.19        0.01     13.32 o 
   1   1  23       47.57       39.27     19.25 o 
   2   1  23        6.96        2.82     17.53 o 
   3   1  23       72.02       34.54     23.56 o 
   4   1  23        9.14        0.01     20.98 o 
   5   1  23       23.65        0.01     21.46 o 
   6   1  23       20.38        4.06     21.35 o 
   7   1  23       18.55        0.01     25.11 o 
  -7   2  23        0.97       29.27     23.02 o 
  -6   2  23       10.97       17.00     18.89 o 
  -5   2  23        3.47        0.01     21.36 o 
  -4   2  23       21.14       26.16     18.38 o 
  -3   2  23       31.61       19.69     21.45 o 
  -2   2  23      145.56      162.16     17.07 o 
  -1   2  23       17.94        0.01     21.53 o 
   0   2  23       19.86        1.11     18.79 o 
   1   2  23       18.50       15.16     19.43 o 
   2   2  23      147.13      148.96     23.83 o 
   3   2  23       30.55        6.53     21.41 o 
   4   2  23       20.99        0.01     21.83 o 
   5   2  23        3.22       14.19     19.59 o 
   6   2  23       11.29        0.01     21.64 o 
   7   2  23        0.96        0.02     23.03 o 
  -6   3  23       53.21       62.97     14.64 o 
  -5   3  23        3.28       21.89     20.11 o 
  -4   3  23       18.44        0.01     24.68 o 
  -3   3  23       24.82       26.89     11.94 o 
  -2   3  23       24.68        0.01     23.08 o 
  -1   3  23       28.87        7.65     22.21 o 
   0   3  23      103.15       75.83     24.08 o 
   1   3  23       28.38       37.42     20.23 o 
   2   3  23       25.37       49.30     19.50 o 
   3   3  23       25.11       19.44     19.70 o 
   4   3  23       18.74       18.91     19.53 o 
   5   3  23        3.38        3.30     20.46 o 
   6   3  23       53.70       53.75     22.80 o 
  -6   4  23       23.29        4.65     25.18 o 
  -5   4  23       60.94       68.53     14.54 o 
  -4   4  23       42.71       25.48     25.09 o 
  -3   4  23       27.03       32.88     22.85 o 
  -2   4  23       69.48       45.82     25.08 o 
  -1   4  23       23.75        9.15     20.73 o 
   0   4  23      127.14      133.90     24.30 o 
   1   4  23       23.57       29.42     13.12 o 
   2   4  23       68.08       83.72     23.40 o 
   3   4  23       27.69       13.78     23.71 o 
   4   4  23       43.04       60.35     22.22 o 
   5   4  23       61.19       80.59     22.55 o 
   6   4  23       23.10        0.01     23.79 o 
  -5   5  23       19.94        0.01     24.91 o 
  -4   5  23       58.82       92.93     15.64 o 
  -3   5  23      108.53      112.02     15.40 o 
  -2   5  23       21.40        0.01     24.16 o 
  -1   5  23        4.74        0.01     19.93 o 
   0   5  23       86.28       78.69     24.11 o 
   1   5  23        4.82        0.01     22.14 o 
   2   5  23       20.56        6.96     21.16 o 
   3   5  23      108.25       93.77     26.64 o 
   4   5  23       59.94       62.63     25.04 o 
   5   5  23       19.62       30.86     22.22 o 
  -4   6  23        7.52       12.70     21.08 o 
  -3   6  23        4.01        0.01     22.25 o 
  -2   6  23        6.65        2.12     21.89 o 
  -1   6  23       15.20        0.01     25.40 o 
   0   6  23       22.67        0.01     25.38 o 
   1   6  23       15.13       11.05     20.01 o 
   2   6  23        6.23        0.01     23.04 o 
   3   6  23        4.03        0.01     22.37 o 
   4   6  23        7.41        2.81     22.47 o 
   5   6  23       45.78       33.60     24.18 o 
  -4   7  23       12.14        0.01     26.45 o 
  -3   7  23        0.59        0.01     23.54 o 
  -2   7  23        0.24        0.01     22.28 o 
  -1   7  23       42.01       31.01     24.55 o 
   0   7  23        0.35       28.59     19.52 o 
   1   7  23       41.82       17.14     25.70 o 
   2   7  23        0.33        0.01     25.73 o 
   3   7  23        0.60        6.44     21.23 o 
   4   7  23       11.98        0.01     25.12 o 
  -2   8  23       19.84       43.29     24.32 o 
  -1   8  23       36.19        0.01     27.69 o 
   0   8  23        0.07       20.21     21.98 o 
   1   8  23       35.96       41.49     15.46 o 
   2   8  23       19.45       48.15     21.15 o 
   0   0  24       10.64        4.38     14.20 o 
   1   0  24       74.11       50.69     21.62 o 
   2   0  24       63.56       39.38     15.36 o 
   3   0  24        4.39        0.02     14.28 o 
   4   0  24       10.67        0.02     14.84 o 
   5   0  24       16.14        0.02     14.32 o 
   6   0  24        8.34        5.22     15.65 o 
  -6   1  24        1.39       18.29     20.78 o 
  -5   1  24       45.69        1.43     24.81 o 
  -4   1  24        7.90       19.05     19.70 o 
  -3   1  24       30.32       23.10     20.82 o 
  -2   1  24       20.05       23.91     21.59 o 
   0   1  24       16.98        7.04     14.33 o 
   1   1  24        7.03        0.01     21.29 o 
   2   1  24       19.50       14.32     19.55 o 
   3   1  24       30.95       48.17     20.18 o 
   4   1  24        7.96       18.59     20.16 o 
   5   1  24       44.93       11.37     23.62 o 
   6   1  24        1.52       11.32     20.33 o 
  -6   2  24        9.58       18.53     22.30 o 
  -5   2  24        6.08       12.32     22.30 o 
  -4   2  24       18.42       30.93     17.85 o 
  -3   2  24        8.83       32.80     19.27 o 
  -2   2  24       16.21        1.93     22.76 o 
  -1   2  24       12.01        0.01     20.98 o 
   0   2  24        5.11        0.01     19.68 o 
   1   2  24       12.41        6.54     19.35 o 
   2   2  24       16.69        0.01     22.36 o 
   3   2  24        8.96       11.26     18.95 o 
   4   2  24       18.91        0.01     21.23 o 
   5   2  24        6.28        0.01     22.11 o 
   6   2  24        9.39       32.53     13.39 o 
  -6   3  24        3.95        0.02     22.74 o 
  -5   3  24       10.10        0.01     24.74 o 
  -4   3  24       19.50       40.45     12.60 o 
  -3   3  24        1.67        0.01     21.69 o 
  -2   3  24       26.31        3.94     24.15 o 
  -1   3  24       22.59        0.01     22.52 o 
   0   3  24       31.35       34.94     12.90 o 
   1   3  24       22.50       14.58     21.27 o 
   2   3  24       27.04       33.42     20.84 o 
   3   3  24        1.60        0.01     22.30 o 
   4   3  24       19.80       25.16     21.54 o 
   5   3  24       10.59        0.01     21.52 o 
   6   3  24        3.92        0.01     23.36 o 
  -5   4  24       21.87       25.07     22.44 o 
  -4   4  24       53.95       40.44     27.07 o 
  -3   4  24      147.89      155.77     17.53 o 
  -2   4  24        0.52        0.01     21.28 o 
  -1   4  24        0.80       12.99     11.85 o 
   0   4  24        4.89        5.60     19.65 o 
   1   4  24        0.89        0.63     18.49 o 
   2   4  24        0.61        0.01     20.96 o 
   3   4  24      147.97      113.21     28.55 o 
   4   4  24       54.32       72.79     24.59 o 
   5   4  24       21.98        0.01     27.34 o 
  -5   5  24        2.34       14.92     22.20 o 
  -4   5  24        9.47        0.01     22.62 o 
  -3   5  24        3.70        0.01     21.87 o 
  -2   5  24       61.11       74.76     25.19 o 
  -1   5  24        4.57        0.01     23.34 o 
   0   5  24        2.15       14.22     18.98 o 
   1   5  24        4.38       20.21     20.83 o 
   2   5  24       61.72       65.69     22.48 o 
   3   5  24        3.80        0.01     23.78 o 
   4   5  24        9.46       23.25     21.87 o 
   5   5  24        2.15        0.01     23.74 o 
  -4   6  24       84.70       88.83     15.41 o 
  -3   6  24      106.01      123.18     19.00 o 
  -2   6  24       20.64       51.36     13.12 o 
  -1   6  24        9.04        0.01     23.65 o 
   0   6  24       26.60       12.18     23.02 o 
   1   6  24        8.75        0.01     22.59 o 
   2   6  24       20.92       11.12     23.64 o 
   3   6  24      106.61      106.13     27.57 o 
   4   6  24       83.27       38.87     28.62 o 
  -2   7  24       16.98        1.55     26.24 o 
  -1   7  24        2.87        5.16     22.19 o 
   0   7  24       12.79        0.01     26.20 o 
   1   7  24        2.73        0.01     24.69 o 
   2   7  24       16.47        0.01     24.26 o 
   1   0  25       59.53       42.50     21.94 o 
   2   0  25      117.33      144.94     14.05 o 
   3   0  25       15.15       15.03      9.75 o 
   4   0  25       30.02       45.27     11.21 o 
   5   0  25        2.52       17.55     10.51 o 
  -5   1  25        0.62        0.01     23.14 o 
  -4   1  25        9.83       17.88     21.04 o 
  -3   1  25       20.91        7.65     21.34 o 
  -2   1  25       23.23       24.58     21.29 o 
   0   1  25       55.65       60.43     16.57 o 
   1   1  25       21.16        4.33     20.40 o 
   2   1  25       22.82       35.87     12.88 o 
   3   1  25       20.47        2.60     20.83 o 
   4   1  25        9.69        0.01     25.74 o 
   5   1  25        0.61        0.01     22.03 o 
  -5   2  25        2.64        0.76     21.22 o 
  -4   2  25        1.22        3.61     20.98 o 
  -3   2  25       50.26       37.35     22.76 o 
  -2   2  25        5.27        0.01     21.35 o 
  -1   2  25       20.57       26.29     20.59 o 
   0   2  25        4.29        1.87     19.29 o 
   1   2  25       20.74       25.09     20.42 o 
   2   2  25        5.38        0.01     20.00 o 
   3   2  25       50.66       43.47     22.87 o 
   4   2  25        1.10        0.01     20.83 o 
   5   2  25        2.53       26.22     20.62 o 
  -5   3  25        1.36        4.64     21.69 o 
  -4   3  25        1.91        0.01     21.23 o 
  -3   3  25        2.79       25.90     18.98 o 
  -2   3  25       10.56        0.01     22.52 o 
  -1   3  25       49.63       53.10     21.46 o 
   0   3  25        0.01        0.01     21.33 o 
   1   3  25       49.97       68.19     13.94 o 
   2   3  25       10.68        0.01     22.32 o 
   3   3  25        2.78        5.38     19.93 o 
   4   3  25        1.73        6.26     19.89 o 
   5   3  25        1.36       17.33     19.69 o 
  -4   4  25       13.07       30.27     22.06 o 
  -3   4  25        2.30        0.01     22.86 o 
  -2   4  25       51.04       48.56     24.51 o 
  -1   4  25       45.80       34.80     14.61 o 
   0   4  25        0.14        3.28     19.37 o 
   1   4  25       45.66       47.52     23.54 o 
   2   4  25       51.33       43.66     24.17 o 
   3   4  25        2.32        0.01     21.49 o 
   4   4  25       12.85        7.12     22.88 o 
  -4   5  25       18.90       33.16     14.21 o 
  -3   5  25        8.87        0.01     24.44 o 
  -2   5  25        5.50        0.01     24.59 o 
  -1   5  25       23.21       30.99     13.13 o 
   0   5  25        3.39        0.01     24.70 o 
   1   5  25       23.42       14.38     23.32 o 
   2   5  25        5.48       16.02     20.09 o 
   3   5  25        8.56        0.01     24.90 o 
   4   5  25       19.29        5.90     25.30 o 
  -2   6  25        5.32       13.06     13.88 o 
  -1   6  25       52.00       87.30     15.75 o 
   0   6  25        5.77        0.01     25.32 o 
   1   6  25       52.74       46.42     26.30 o 
   2   6  25        5.38        8.00     23.37 o 
   0   0  26        8.41        9.80     14.87 o 
   1   0  26        4.70        0.01     24.93 o 
   2   0  26        6.51        0.02     15.86 o 
   3   0  26       15.47       18.50     14.76 o 
   4   0  26        5.20       16.21     10.01 o 
   5   0  26        1.08        0.03     15.63 o 
  -5   1  26        3.78        0.01     23.33 o 
  -4   1  26       20.17        5.26     24.78 o 
  -3   1  26       13.27        0.01     22.85 o 
  -2   1  26       26.66       28.71     22.81 o 
   0   1  26       16.56        6.64     16.37 o 
   1   1  26       22.25       10.45     21.63 o 
   2   1  26       26.35       15.28     21.45 o 
   3   1  26       13.33       13.70     19.74 o 
   4   1  26       20.14       27.32     12.34 o 
  -4   2  26        2.86       31.82     19.19 o 
  -3   2  26        0.17        0.01     21.42 o 
  -2   2  26        2.42        0.71     22.40 o 
  -1   2  26        1.26        0.01     20.65 o 
   0   2  26        0.14        3.94     20.39 o 
   1   2  26        1.20        9.26     18.64 o 
   2   2  26        2.25        0.01     21.57 o 
   3   2  26        0.13        0.01     21.72 o 
   4   2  26        2.98        0.01     22.69 o 
  -4   3  26        9.72        0.01     24.79 o 
  -3   3  26        2.95       35.53     19.67 o 
  -2   3  26        2.17       33.44     20.51 o 
  -1   3  26        1.99        0.01     22.74 o 
   0   3  26        3.37        0.01     21.47 o 
   1   3  26        2.23        4.05     21.31 o 
   2   3  26        2.01        0.01     24.34 o 
   3   3  26        2.95        7.06     19.85 o 
   4   3  26       10.09        0.01     24.79 o 
  -3   4  26       49.20       24.86     29.50 o 
  -2   4  26        8.72       30.01     19.85 o 
  -1   4  26        3.98        0.01     21.35 o 
   0   4  26       55.06       50.28     23.08 o 
   1   4  26        4.06        6.25     22.58 o 
   2   4  26        8.64        0.01     25.48 o 
   3   4  26       49.41       80.47     24.38 o 
  -2   5  26        1.81        0.78     22.90 o 
  -1   5  26        0.78        0.01     22.54 o 
   0   5  26        4.37       12.13     22.96 o 
   1   5  26        0.72        0.01     22.90 o 
   2   5  26        1.80        0.01     27.17 o 
   0   6  26       22.01       22.57     14.50 o 
   1   0  27        0.22        0.01     20.75 o 
   2   0  27        1.97        3.28     14.94 o 
   3   0  27        3.59        0.02     15.63 o 
   4   0  27        0.16        7.10     14.92 o 
  -3   1  27        7.37        3.08     21.96 o 
  -2   1  27        7.75        0.01     23.48 o 
   0   1  27      119.03      113.38     14.19 o 
   1   1  27        5.34       22.26     12.74 o 
   2   1  27        7.47       34.28     20.14 o 
   3   1  27        7.24       16.58     20.79 o 
  -3   2  27        4.13        0.01     23.24 o 
  -2   2  27       12.53        7.49     22.60 o 
  -1   2  27       36.83       52.75     14.15 o 
   0   2  27       17.90       11.06     21.59 o 
   1   2  27       37.25       63.39     11.62 o 
   2   2  27       12.78        0.01     21.79 o 
   3   2  27        4.17       24.76     19.59 o 
  -3   3  27        3.61        0.79     22.60 o 
  -2   3  27       54.03       38.19     26.68 o 
  -1   3  27        0.41        0.02     21.03 o 
   0   3  27        2.02        0.01     23.64 o 
   1   3  27        0.45        0.01     21.67 o 
   2   3  27       54.61       76.99     14.37 o 
   3   3  27        3.85        0.01     24.27 o 
  -1   4  27       15.80        0.01     25.40 o 
   0   4  27        1.46        0.73     21.37 o 
   1   4  27       15.74        0.01     25.18 o 
   2   4  27       12.84        7.41     23.78 o 
   0   0  28       31.10       36.04     12.68 o 
   1   0  28        1.75        0.01     22.18 o 
   2   0  28       10.22       18.23     15.65 o 
  -2   1  28       49.94       10.09     27.69 o 
   0   1  28        5.95        0.02     16.06 o 
   1   1  28        9.80       15.23     22.36 o 
   2   1  28       49.94       68.45     23.20 o 
  -1   2  28        2.60        0.01     24.78 o 
   0   2  28        5.32       20.33     12.84 o 
   1   2  28        2.48        8.07     21.77 o 
                                                 
